# Supplementary material for: Not Normal: the uncertainties of scientific measurements
Source: R Soc Open Sci. 2017 Jan 11;4(1):160600. doi: 10.1098/rsos.160600 (PMC5319323; doi:10.1098/rsos.160600)
Supplement: BaileyDC_Uncertainty_Data_Description.xls – An Excel file with 5 worksheets listing the sources for the datasets analysed in the paper: Medical, Particle, Nuclear, Interlab, Constants. [file rsos160600supp1.xls]

## Sheet: Medical_Data
Studies available from		http://www.theMedicallibrary.com
Quantity Number	Medical Study ID	Citation	Analysis	Group	Number of Studies Included
1	CD000006	Kettle C, Dowswell T, Ismail KMK. Absorbable suture materials for primary repair of episiotomy and second degree tears. Cochrane Database of Systematic Reviews 2010, Issue 6. Art. No.: CD000006. DOI: 10.1002/14651858.CD000006.pub2.	Analysis 1.1. Comparison 1 Synthetic sutures versus catgut, Outcome 1 Short-term pain: pain at day 3 or less (women experiencing any pain).	1 Standard synthetic	9
2	CD000012	Hodnett ED, Downe S, Walsh D. Alternative versus conventional institutional settings for birth. Cochrane Database of Systematic Reviews 2012, Issue 8. Art. No.: CD000012. DOI: 10.1002/14651858.CD000012.pub4.	Analysis 1.10. Comparison 1 Alternative versus conventional birth settings - all trials, Outcome 10 Admission to neonatal intensive care unit.	-	6
3	CD000012	Hodnett ED, Downe S, Walsh D. Alternative versus conventional institutional settings for birth. Cochrane Database of Systematic Reviews 2012, Issue 8. Art. No.: CD000012. DOI: 10.1002/14651858.CD000012.pub4.	Analysis 1.2. Comparison 1 Alternative versus conventional birth settings - all trials, Outcome 2 Oxytocin augmentation of labour.	-	8
4	CD000022	D'Amico R, Pifferi S, Torri V, Brazzi L, Parmelli E, Liberati A. Antibiotic prophylaxis to reduce respiratory tract infections and mortality in adults receiving intensive care. Cochrane Database of Systematic Reviews 2009, Issue 4. Art. No.: CD000022. DOI: 10.1002/14651858.CD000022.pub3.	Analysis 1.1. Comparison 1 Topical plus systemic versus no prophylaxis, Outcome 1 Overall mortality.	-	17
5	CD000025	Duley L, Gulmezoglu AM, Henderson-Smart DJ, Chou D. Magnesium sulphate and other anticonvulsants for women with pre-eclampsia. Cochrane Database of Systematic Reviews 2010, Issue 11. Art. No.: CD000025. DOI: 10.1002/14651858.CD000025.pub2.	Analysis 1.21. Comparison 1 Magnesium sulphate versus none/placebo (subgroups by severity of pre- eclampsia), Outcome 21 Caesarean section.	-	6
6	CD000028	Musini VM, Tejani AM, Bassett K, Wright JM. Pharmacotherapy for hypertension in the elderly. Cochrane Database of Systematic Reviews 2009, Issue 4. Art. No.: CD000028. DOI: 10.1002/14651858.CD000028.pub2.	Analysis 1.2. Comparison 1 Antihypertensive drug therapy vs control in elderly 60 years or older, Outcome 2 Cardiovascular mortality and morbidity.	1 Elderly 60 years or older	13
7	CD000031	Hughes JR, Stead LF, Hartmann-Boyce J, Cahill K, Lancaster T. Antidepressants for smoking cessation. Cochrane Database of Systematic Reviews 2014, Issue 1. Art. No.: CD000031. DOI: 10.1002/14651858.CD000031.pub4.	Analysis 1.1. Comparison 1 Bupropion. Abstinence at 6m or greater follow-up, Outcome 1 Bupropion versus placebo/control. Subgroups by length of follow-up.	1 Twelve month follow-up	27
8	CD000032	Ota E, Tobe-Gai R, Mori R, Farrar D. Antenatal dietary advice and supplementation to increase energy and protein intake. Cochrane Database of Systematic Reviews 2012, Issue 9. Art. No.: CD000032. DOI: 10.1002/14651858.CD000032.pub2.	Analysis 2.6. Comparison 2 Balanced protein/energy supplementation in pregnancy, Outcome 6 Small-for- gestational age.	-	7
9	CD000091	Hao Z, Liu M, Counsell C, Wardlaw JM, Lin S, Zhao X. Fibrinogen depleting agents for acute ischaemic stroke. Cochrane Database of Systematic Reviews 2012, Issue 3. Art. No.: CD000091. DOI: 10.1002/14651858.CD000091.pub2.	Analysis 1.4. Comparison 1 Fibrinogen depleting agents versus control, Outcome 4 Any symptomatic intracranial haemorrhage at end of treatment period.	-	5
10	CD000116	Neilson JP. Fetal electrocardiogram (ECG) for fetal monitoring during labour. Cochrane Database of Systematic Reviews 2013, Issue 5. Art. No.: CD000116. DOI: 10.1002/14651858.CD000116.pub4.	Analysis 1.1. Comparison 1 Fetal ECG plus CTG versus CTG alone, Outcome 1 Caesarean section.	1 ST analysis	5
11	CD000123	Aung PP, Maxwell H, Jepson RG, Price J, Leng GC. Lipid-lowering for peripheral arterial disease of the lower limb. Cochrane Database of Systematic Reviews 2007, Issue 4. Art. No.: CD000123. DOI: 10.1002/14651858.CD000123.pub2.	Analysis 1.5. Comparison 1 Any lipid-lowering regimen vs control: all trials, Outcome 5 Total coronary.	1 Total coronary: All studies	8
12	CD000146	Citation: Stead LF, Perera R, Bullen C, Mant D, Hartmann-Boyce J, Cahill K, Lancaster T. Nicotine replacement therapy for smoking cessation. Cochrane Database of Systematic Reviews 2012, Issue 11. Art. No.: CD000146. DOI: 10.1002/14651858.CD000146.pub4.	Analysis 1.1. Comparison 1 Any type of NRT versus placebo/ no NRT control, Outcome 1 Smoking cessation at 6+ months follow up.	1 Gum	56
13	CD000146	Citation: Stead LF, Perera R, Bullen C, Mant D, Hartmann-Boyce J, Cahill K, Lancaster T. Nicotine replacement therapy for smoking cessation. Cochrane Database of Systematic Reviews 2012, Issue 11. Art. No.: CD000146. DOI: 10.1002/14651858.CD000146.pub4.	Analysis 1.1. Comparison 1 Any type of NRT versus placebo/ no NRT control, Outcome 1 Smoking cessation at 6+ months follow up.	2 Patch	43
14	CD000146	Citation: Stead LF, Perera R, Bullen C, Mant D, Hartmann-Boyce J, Cahill K, Lancaster T. Nicotine replacement therapy for smoking cessation. Cochrane Database of Systematic Reviews 2012, Issue 11. Art. No.: CD000146. DOI: 10.1002/14651858.CD000146.pub4.	Analysis 1.1. Comparison 1 Any type of NRT versus placebo/ no NRT control, Outcome 1 Smoking cessation at 6+ months follow up.	5 Tablets/ Lozenges	7
15	CD000165	Stead LF, Buitrago D, Preciado N, Sanchez G, Hartmann-Boyce J, Lancaster T. Physician advice for smoking cessation. Cochrane Database of Systematic Reviews 2013, Issue 5. Art. No.: CD000165. DOI: 10.1002/14651858.CD000165.pub4.	Analysis 1.1. Comparison 1 Effect of advice versus control (subgroups by intensity), Outcome 1 Smoking cessation (at longest follow up).	1 Minimal intervention	17
16	CD000165	Stead LF, Buitrago D, Preciado N, Sanchez G, Hartmann-Boyce J, Lancaster T. Physician advice for smoking cessation. Cochrane Database of Systematic Reviews 2013, Issue 5. Art. No.: CD000165. DOI: 10.1002/14651858.CD000165.pub4.	Analysis 1.1. Comparison 1 Effect of advice versus control (subgroups by intensity), Outcome 1 Smoking cessation (at longest follow up).	2 Intensive intervention	11
17	CD000171	Akolo C, Adetifa I, Shepperd S, Volmink J. Treatment of latent tuberculosis infection in HIV infected persons. Cochrane Database of Systematic Reviews 2010, Issue 1. Art. No.: CD000171. DOI: 10.1002/14651858.CD000171.pub3.	Analysis 1.5. Comparison 1 Any TB drug vs placebo, Outcome 5 Incidence of adverse events leading to stopping treatment.	-	6
18	CD000196	Alderson P, Roberts I. Corticosteroids for acute traumatic brain injury. Cochrane Database of Systematic Reviews 2005, Issue 1. Art. No.: CD000196. DOI: 10.1002/14651858.CD000196.pub2.	Analysis 1.4. Comparison 1 Any steroid administered in any dose against no steroid, Outcome 4 Major or significant gastrointestinal bleed.	-	10
19	CD000198	Hodnett ED, Fredericks S, Weston J. Support during pregnancy for women at increased risk of low birthweight babies. Cochrane Database of Systematic Reviews 2010, Issue 6. Art. No.: CD000198. DOI: 10.1002/14651858.CD000198.pub2.	Analysis 1.1. Comparison 1 Additional support versus usual care during at-risk pregnancy, Outcome 1 Termination of pregnancy.	-	5
20	CD000198	Hodnett ED, Fredericks S, Weston J. Support during pregnancy for women at increased risk of low birthweight babies. Cochrane Database of Systematic Reviews 2010, Issue 6. Art. No.: CD000198. DOI: 10.1002/14651858.CD000198.pub2.	Analysis 1.6. Comparison 1 Additional support versus usual care during at-risk pregnancy, Outcome 6 Gestational age < 37 weeks at birth.	-	11
21	CD000201	McDonald SJ, Abbott JM, Higgins SP. Prophylactic ergometrine-oxytocin versus oxytocin for the third stage of labour. Cochrane Database of Systematic Reviews 2004, Issue 1. Art. No.: CD000201. DOI: 10.1002/14651858.CD000201.pub2.	Analysis 1.1. Comparison 1 Ergometrine-oxytocin versus oxytocin (any dose), Outcome 1 Blood loss = or > 500 ml.	-	6
22	CD000213	Wardlaw JM, Murray V, Berge E, del Zoppo GJ. Thrombolysis for acute ischaemic stroke. Cochrane Database of Systematic Reviews 2009, Issue 4. Art. No.: CD000213. DOI: 10.1002/14651858.CD000213.pub2.	Analysis 1.28. Comparison 1 Any thrombolytic agent versus control, Outcome 28 Death or dependency: selection with MR DWI/PWI versus plain CT.	1 Selection with plain CT	10
23	CD000227	Avenell A, Gillespie WJ, Gillespie LD, O'Connell D. Vitamin D and vitamin D analogues for preventing fractures associated with involutional and post-menopausal osteoporosis. Cochrane Database of Systematic Reviews 2009, Issue 2. Art. No.: CD000227. DOI: 10.1002/14651858.CD000227.pub3.	Analysis 1.4. Comparison 1 Vitamin D [D2, D3 or 25(OH)D] versus control or placebo, Outcome 4 Persons sustaining any new fracture.	1 Not selected on the basis of previous osteoporotic fracture	7
24	CD000230	Mori R, Ota E, Middleton P, Tobe-Gai R, Mahomed K, Bhutta ZA. Zinc supplementation for improving pregnancy and infant outcome. Cochrane Database of Systematic Reviews 2012, Issue 7. Art. No.: CD000230. DOI: 10.1002/14651858.CD000230.pub4.	Analysis 1.1. Comparison 1 Zinc supplementation versus no zinc (with or without placebo), Outcome 1 Preterm birth.	1 Low zinc or nutrition	14
25	CD000262	Brocklehurst P, Gordon A, Heatley E, Milan SJ. Antibiotics for treating bacterial vaginosis in pregnancy. Cochrane Database of Systematic Reviews 2013, Issue 1. Art. No.: CD000262. DOI: 10.1002/14651858.CD000262.pub4.	Analysis 6.1. Comparison 6 Subgroup analysis - Previous preterm birth versus no previous preterm birth, Outcome 1 Failure of test of cure.	2 No previous preterm birth	8
26	CD000262	Brocklehurst P, Gordon A, Heatley E, Milan SJ. Antibiotics for treating bacterial vaginosis in pregnancy. Cochrane Database of Systematic Reviews 2013, Issue 1. Art. No.: CD000262. DOI: 10.1002/14651858.CD000262.pub4.	Analysis 6.3. Comparison 6 Subgroup analysis - Previous preterm birth versus no previous preterm birth, Outcome 3 Preterm delivery < 37 weeks.	2 No previous preterm birth	10
27	CD000331	Anim-Somuah M, Smyth RMD, Jones L. Epidural versus non-epidural or no analgesia in labour. Cochrane Database of Systematic Reviews 2011, Issue 12. Art. No.: CD000331. DOI: 10.1002/14651858.CD000331.pub3.	Analysis 1.3. Comparison 1 Epidural versus non-epidural analgesia in labour, Outcome 3 Caesarean section.	-	26
28	CD000361	Ohlsson A, Lacy JB. Intravenous immunoglobulin for preventing infection in preterm and/or low birth weight infants. Cochrane Database of Systematic Reviews 2013, Issue 7. Art. No.: CD000361. DOI: 10.1002/14651858.CD000361.pub3.	Analysis 1.2. Comparison 1 IVIG vs placebo or no treatment, Outcome 2 Any serious infection, one or more episodes.	-	16
29	CD000422	Moberley S, Holden J, Tatham DP, Andrews RM. Vaccines for preventing pneumococcal infection in adults. Cochrane Database of Systematic Reviews 2013, Issue 1. Art. No.: CD000422. DOI: 10.1002/14651858.CD000422.pub3.	Analysis 1.2. Comparison 1 RCTs of vaccination versus placebo, Outcome 2 Pneumonia, all causes.	3 ii) Adults in high-income countries with chronic illness	6
30	CD000422	Moberley S, Holden J, Tatham DP, Andrews RM. Vaccines for preventing pneumococcal infection in adults. Cochrane Database of Systematic Reviews 2013, Issue 1. Art. No.: CD000422. DOI: 10.1002/14651858.CD000422.pub3.	Analysis 1.2. Comparison 1 RCTs of vaccination versus placebo, Outcome 2 Pneumonia, all causes.	4 iii) Adults in high-income countries	6
31	CD000486	Early Breast Cancer Trialists' Collaborative Group. Tamoxifen for early breast cancer. Cochrane Database of Systematic Reviews 2001, Issue 1. Art. No.: CD000486. DOI: 10.1002/14651858.CD000486.	Analysis 1.1. Comparison 1 Adjuvant tamoxifen versus control, Outcome 1 Recurrence as first event	03 Tamoxifen for average of 3 or more (median: 5) years	9
32	CD000486	Early Breast Cancer Trialists' Collaborative Group. Tamoxifen for early breast cancer. Cochrane Database of Systematic Reviews 2001, Issue 1. Art. No.: CD000486. DOI: 10.1002/14651858.CD000486.	Analysis 1.1. Comparison 1 Adjuvant tamoxifen versus control, Outcome 1 Recurrence as first event	1 Tamoxifen for average of 1 years	14
33	CD000486	Early Breast Cancer Trialists' Collaborative Group. Tamoxifen for early breast cancer. Cochrane Database of Systematic Reviews 2001, Issue 1. Art. No.: CD000486. DOI: 10.1002/14651858.CD000486.	Analysis 1.1. Comparison 1 Adjuvant tamoxifen versus control, Outcome 1 Recurrence as first event	2 Tamoxifen for average of 2 years	32
34	CD000494	Tuncalp O, Hofmeyr GJ, Gulmezoglu AM. Prostaglandins for preventing postpartum haemorrhage. Cochrane Database of Systematic Reviews 2012, Issue 8. Art. No.: CD000494. DOI: 10.1002/14651858.CD000494.pub4.	Analysis 5.3. Comparison 5 Oral misoprostol versus injectable uterotonics (subgroups by dose), Outcome 3 Postpartum haemorrhage (>= 500 mL).	2 600 mcg	7
35	CD000515	Bonati LH, Lyrer P, Ederle J, Featherstone R, Brown MM. Percutaneous transluminal balloon angioplasty and stenting for carotid artery stenosis. Cochrane Database of Systematic Reviews 2012, Issue 9. Art. No.: CD000515. DOI: 10.1002/14651858.CD000515.pub4.	Analysis 1.1. Comparison 1 Endovascular treatment or endarterectomy for symptomatic carotid stenosis, Outcome 1 Death or any stroke between randomisation and 30 days after treatment.	-	11
36	CD000567	Perel P, Roberts I, Ker K. Colloids versus crystalloids for fluid resuscitation in critically ill patients. Cochrane Database of Systematic Reviews 2013, Issue 2. Art. No.: CD000567. DOI: 10.1002/14651858.CD000567.pub6.	Analysis 1.1. Comparison 1 Colloid versus crystalloid (add-on colloid), Outcome 1 Deaths.	1 Albumin or plasma protein fraction	18
37	CD000567	Perel P, Roberts I, Ker K. Colloids versus crystalloids for fluid resuscitation in critically ill patients. Cochrane Database of Systematic Reviews 2013, Issue 2. Art. No.: CD000567. DOI: 10.1002/14651858.CD000567.pub6.	Analysis 1.1. Comparison 1 Colloid versus crystalloid (add-on colloid), Outcome 1 Deaths.	2 Hydroxyethyl starch	15
38	CD000947	Kettle C, Dowswell T, Ismail KMK. Continuous and interrupted suturing techniques for repair of episiotomy or second-degree tears. Cochrane Database of Systematic Reviews 2012, Issue 11. Art. No.: CD000947. DOI: 10.1002/14651858.CD000947.pub3.	Analysis 1.1. Comparison 1 Continuous versus interrupted sutures for repair of all layers or perineal skin only, Outcome 1 Short-term pain - up to day 10.	-	9
39	CD000974	Graves PM, Deeks JJ, Demicheli V, Jefferson T. Vaccines for preventing cholera: killed whole cell or other subunit vaccines (injected). Cochrane Database of Systematic Reviews 2010, Issue 8. Art. No.: CD000974. DOI: 10.1002/14651858.CD000974.pub2.	Analysis 1.1. Comparison 1 Injected cholera vaccine vs placebo (no booster), Outcome 1 Cholera cases, by period of follow up.	1 Up to 7 months	17
40	CD000980	Hemila H, Chalker E. Vitamin C for preventing and treating the common cold. Cochrane Database of Systematic Reviews 2013, Issue 1. Art. No.: CD000980. DOI: 10.1002/14651858.CD000980.pub4.	Analysis 1.1. Comparison 1 Incidence of colds while taking >= 0.2 g/day vitamin C regularly, Outcome 1 Proportion of participants developing >= 1 cold episodes during the trial.	1 All eligible trials with exception of subgroup removed below	24
41	CD001018	Kongnyuy EJ, Norman RJ, Flight IHK, Rees MC. Oestrogen and progestogen hormone replacement therapy for peri-menopausal and post-menopausal women: weight and body fat distribution. Cochrane Database of Systematic Reviews 1999, Issue 3. Art. No.: CD001018. DOI: 10.1002/14651858.CD001018.	Analysis 2.1. Comparison 2 Oestrogen plus progestogen (any dose) versus placebo or no treatment, Outcome 1 Weight (kg).	-	13
42	CD001055	Chamberlain C, O'Mara-Eves A, Oliver S, Caird JR, Perlen SM, Eades SJ, Thomas J. Psychosocial interventions for supporting women to stop smoking in pregnancy. Cochrane Database of Systematic Reviews 2013, Issue 10. Art. No.: CD001055. DOI: 10.1002/14651858.CD001055.pub4.	Analysis 1.1. Comparison 1 Smoking cessation interventions: counselling vs usual care, Outcome 1 Abstinence in late pregnancy.	2 Multiple interventions	11
43	CD001055	Chamberlain C, O'Mara-Eves A, Oliver S, Caird JR, Perlen SM, Eades SJ, Thomas J. Psychosocial interventions for supporting women to stop smoking in pregnancy. Cochrane Database of Systematic Reviews 2013, Issue 10. Art. No.: CD001055. DOI: 10.1002/14651858.CD001055.pub4.	Analysis 11.2. Comparison 11 Interventions for smoking cessation in pregnancy versus control: subgrouped by main intervention strategy, Outcome 2 Abstinence in late pregnancy: biochemically validated only (non-winsorised).	1 Counselling	30
44	CD001058	Kenyon S, Boulvain M, Neilson JP. Antibiotics for preterm rupture of membranes. Cochrane Database of Systematic Reviews 2013, Issue 12. Art. No.: CD001058. DOI: 10.1002/14651858.CD001058.pub3.	Analysis 1.3. Comparison 1 Any antibiotic versus placebo, Outcome 3 Perinatal death/death before discharge.	1 Any antibiotic versus placebo	12
45	CD001059	Hofmeyr GJ, Lawrie TA, Atallah AN, Duley L. Calcium supplementation during pregnancy for preventing hypertensive disorders and related problems. Cochrane Database of Systematic Reviews 2010, Issue 8. Art. No.: CD001059. DOI: 10.1002/14651858.CD001059.pub3.	Analysis 1.1. Comparison 1 Routine calcium supplementation in pregnancy by baseline dietary calcium, Outcome 1 High blood pressure (with or without proteinuria).	2 Low calcium diet	7
46	CD001090	Alejandria MM, Lansang MAD, Dans LF, Mantaring III JB. Intravenous immunoglobulin for treating sepsis, severe sepsis and septic shock. Cochrane Database of Systematic Reviews 2013, Issue 9. Art. No.: CD001090. DOI: 10.1002/14651858.CD001090.pub2.	Analysis 1.1. Comparison 1 IVIG versus placebo or no intervention, Outcome 1 All-cause mortality by type of IVIG, random effects.	3 Anti-endotoxins	8
47	CD001090	Alejandria MM, Lansang MAD, Dans LF, Mantaring III JB. Intravenous immunoglobulin for treating sepsis, severe sepsis and septic shock. Cochrane Database of Systematic Reviews 2013, Issue 9. Art. No.: CD001090. DOI: 10.1002/14651858.CD001090.pub2.	Analysis 1.1. Comparison 1 IVIG versus placebo or no intervention, Outcome 1 All-cause mortality by type of IVIG, random effects.	4 Anti-cytokines	9
48	CD001093	Patel M, Lee CK. Polysaccharide vaccines for preventing serogroup A meningococcal meningitis. Cochrane Database of Systematic Reviews 2005, Issue 1. Art. No.: CD001093. DOI: 10.1002/14651858.CD001093.pub2.	Analysis 1.1. Comparison 1 Vaccine versus control, Outcome 1 Meningococcal meningitis.	3 First year: other participants	5
49	CD001095	Kozyrskyj AL, Klassen TP, Moffatt M, Harvey K. Short-course antibiotics for acute otitis media. Cochrane Database of Systematic Reviews 2010, Issue 9. Art. No.: CD001095. DOI: 10.1002/14651858.CD001095.pub2.	Analysis 19.2. Comparison 19 Azithromycin 3 to 5 days short-term treatment, Outcome 2 Treatment failure at 8 to 19 days.	-	16
50	CD001095	Kozyrskyj AL, Klassen TP, Moffatt M, Harvey K. Short-course antibiotics for acute otitis media. Cochrane Database of Systematic Reviews 2010, Issue 9. Art. No.: CD001095. DOI: 10.1002/14651858.CD001095.pub2.	Analysis 2.1. Comparison 2 Short-acting antibiotic > 48 hours short-term treatment, Outcome 1 Treatment failure at 1 month or less.	-	16
51	CD001118	Lancaster T, Stead LF. Self-help interventions for smoking cessation. Cochrane Database of Systematic Reviews 2005, Issue 3. Art. No.: CD001118. DOI: 10.1002/14651858.CD001118.pub2.	Analysis 1.1. Comparison 1 Self help vs no self help, pooled by amount of contact, Outcome 1 Neither group had face-to-face contact (long term abstinence).	1 Control group given no materials	14
52	CD001118	Lancaster T, Stead LF. Self-help interventions for smoking cessation. Cochrane Database of Systematic Reviews 2005, Issue 3. Art. No.: CD001118. DOI: 10.1002/14651858.CD001118.pub2.	Analysis 1.1. Comparison 1 Self help vs no self help, pooled by amount of contact, Outcome 1 Neither group had face-to-face contact (long term abstinence).	2 Control group given leaflet/pamphlet	5
53	CD001134	Dennis CL, Dowswell T. Psychosocial and psychological interventions for preventing postpartum depression. Cochrane Database of Systematic Reviews 2013, Issue 2. Art. No.: CD001134. DOI: 10.1002/14651858.CD001134.pub3.	Analysis 1.1. Comparison 1 All psychosocial and psychological interventions versus usual care - various study outcomes, Outcome 1 Depressive symptomatology at final study assessment.	-	20
54	CD001141	Renfrew MJ, McCormick FM, Wade A, Quinn B, Dowswell T. Support for healthy breastfeeding mothers with healthy term babies. Cochrane Database of Systematic Reviews 2012, Issue 5. Art. No.: CD001141. DOI: 10.1002/14651858.CD001141.pub4.	Analysis 4.1. Comparison 4 All forms of support versus usual care: SUBGROUP ANALYSIS by timing of support, Outcome 1 Stopping any breastfeeding at last study assessment up to 6 months.	1 Postnatal support alone	27
55	CD001141	Renfrew MJ, McCormick FM, Wade A, Quinn B, Dowswell T. Support for healthy breastfeeding mothers with healthy term babies. Cochrane Database of Systematic Reviews 2012, Issue 5. Art. No.: CD001141. DOI: 10.1002/14651858.CD001141.pub4.	Analysis 4.1. Comparison 4 All forms of support versus usual care: SUBGROUP ANALYSIS by timing of support, Outcome 1 Stopping any breastfeeding at last study assessment up to 6 months.	2 Antenatal component to support	13
56	CD001155	Wells GA, Cranney A, Peterson J, Boucher M, Shea B, Welch V, Coyle D, Tugwell P. Alendronate for the primary and secondary prevention of osteoporotic fractures in postmenopausal women. Cochrane Database of Systematic Reviews 2008, Issue 1. Art. No.: CD001155. DOI: 10.1002/14651858.CD001155.pub2.	Analysis 3.1. Comparison 3 Alendronate 10 mg vs Control - all years baseline denominators, Outcome 1 Hip Fractures.	2 Hip secondary	5
57	CD001188	Rice VH, Hartmann-Boyce J, Stead LF. Nursing interventions for smoking cessation. Cochrane Database of Systematic Reviews 2013, Issue 8. Art. No.: CD001188. DOI: 10.1002/14651858.CD001188.pub4.	Analysis 1.1. Comparison 1 All nursing intervention vs control trials, grouped by intensity of intervention, Outcome 1 Smoking cessation at longest follow-up.	1 High intensity intervention	28
58	CD001188	Rice VH, Hartmann-Boyce J, Stead LF. Nursing interventions for smoking cessation. Cochrane Database of Systematic Reviews 2013, Issue 8. Art. No.: CD001188. DOI: 10.1002/14651858.CD001188.pub4.	Analysis 1.1. Comparison 1 All nursing intervention vs control trials, grouped by intensity of intervention, Outcome 1 Smoking cessation at longest follow-up.	2 Low intensity intervention	7
59	CD001244	Muir KW, Lees KR. Excitatory amino acid antagonists for acute stroke. Cochrane Database of Systematic Reviews 2003, Issue 3. Art. No.: CD001244. DOI: 10.1002/14651858.CD001244.	Analysis 2.1. Comparison 2 Drug Class Overview (True Randomised Trials), Outcome 1 Death or Dependence.	2 NMDA Antagonists	10
60	CD001246	Sudlow CLM, Mason G, Maurice JB, Wedderburn CJ, Hankey GJ. Thienopyridine derivatives versus aspirin for preventing stroke and other serious vascular events in high vascular risk patients. Cochrane Database of Systematic Reviews 2009, Issue 4. Art. No.: CD001246. DOI: 10.1002/14651858.CD001246.pub2.	Analysis 1.1. Comparison 1 Thienopyridine versus aspirin in high vascular risk patients, Outcome 1 Stroke, MI or vascular death during follow up.	-	7
61	CD001246	Sudlow CLM, Mason G, Maurice JB, Wedderburn CJ, Hankey GJ. Thienopyridine derivatives versus aspirin for preventing stroke and other serious vascular events in high vascular risk patients. Cochrane Database of Systematic Reviews 2009, Issue 4. Art. No.: CD001246. DOI: 10.1002/14651858.CD001246.pub2.	Analysis 1.16. Comparison 1 Thienopyridine versus aspirin in high vascular risk patients, Outcome 16 Skin rash during follow up.	-	5
62	CD001269	Jefferson T, Di Pietrantonj C, Rivetti A, Bawazeer GA, Al-Ansary LA, Ferroni E. Vaccines for preventing influenza in healthy adults. Cochrane Database of Systematic Reviews 2010, Issue 7. Art. No.: CD001269. DOI: 10.1002/14651858.CD001269.pub4.	Analysis 1.11. Comparison 1 Inactivated parenteral vaccine versus placebo or do-nothing, Outcome 11 Local harms.	1 Local - tenderness/soreness	14
63	CD001287	Poole P, Black PN, Cates CJ. Mucolytic agents for chronic bronchitis or chronic obstructive pulmonary disease. Cochrane Database of Systematic Reviews 2012, Issue 8. Art. No.: CD001287. DOI: 10.1002/14651858.CD001287.pub4.	Analysis 1.1. Comparison 1 Mucolytic versus placebo, Outcome 1 Patients with no exacerbations in study period.	1 Double-blind	22
64	CD001290	Boyd M, Lasserson TJ, McKean MC, Gibson PG, Ducharme FM, Haby M. Interventions for educating children who are at risk of asthma-related emergency department attendance. Cochrane Database of Systematic Reviews 2009, Issue 2. Art. No.: CD001290. DOI: 10.1002/14651858.CD001290.pub2.	Analysis 1.2. Comparison 1 Education (any type) versus control, Outcome 2 Hospital admissions (% subjects).		18
65	CD001292	Lancaster T, Stead LF. Individual behavioural counselling for smoking cessation. Cochrane Database of Systematic Reviews 2005, Issue 2. Art. No.: CD001292. DOI: 10.1002/14651858.CD001292.pub2.	Analysis 1.1. Comparison 1 Individual counselling compared to minimal contact control, Outcome 1 Smoking cessation at longest follow-up.	1 Counselling versus control (no systematic pharmacotherapy)	17
66	CD001292	Lancaster T, Stead LF. Individual behavioural counselling for smoking cessation. Cochrane Database of Systematic Reviews 2005, Issue 2. Art. No.: CD001292. DOI: 10.1002/14651858.CD001292.pub2.	Analysis 1.2. Comparison 1 Inactivated parenteral vaccine versus placebo or do-nothing, Outcome 2 Influenza.	1 WHO recommended - matching vaccine	8
67	CD001292	Lancaster T, Stead LF. Individual behavioural counselling for smoking cessation. Cochrane Database of Systematic Reviews 2005, Issue 2. Art. No.: CD001292. DOI: 10.1002/14651858.CD001292.pub2.	Analysis 1.2. Comparison 1 Inactivated parenteral vaccine versus placebo or do-nothing, Outcome 2 Influenza.	2 WHO recommended - vaccine matching absent or unknown	6
68	CD001324	Cheng L, Che Y, GYlmezoglu AM. Interventions for emergency contraception. Cochrane Database of Systematic Reviews 2012, Issue 8. Art. No.: CD001324. DOI: 10.1002/14651858.CD001324.pub4.	Analysis 10.1. Comparison 10 Mifepristone mid-doses (25-50 mg) versus mifepristone low-doses (< 25 mg), Outcome 1 Observed number of pregnancies (all women).	-	23
69	CD001324	Cheng L, Che Y, Gulmezoglu AM. Interventions for emergency contraception. Cochrane Database of Systematic Reviews 2012, Issue 8. Art. No.: CD001324. DOI: 10.1002/14651858.CD001324.pub4.	Analysis 5.1. Comparison 5 Mifepristone mid-dose (25-50 mg) versus Levonorgestrel 1.5 mg, Outcome 1 Observed number of pregnancies (all women).	-	20
70	CD001324	Cheng L, Che Y, Gulmezoglu AM. Interventions for emergency contraception. Cochrane Database of Systematic Reviews 2012, Issue 8. Art. No.: CD001324. DOI: 10.1002/14651858.CD001324.pub4.	Analysis 5.5. Comparison 5 Mifepristone mid-dose (25-50 mg) versus Levonorgestrel 1.5 mg, Outcome 5 Any side effect.	–	12
71	CD001363	Smieja M, Marchetti C, Cook D, Smaill FM. Isoniazid for preventing tuberculosis in non-HIV infected persons. Cochrane Database of Systematic Reviews 1999, Issue 1. Art. No.: CD001363. DOI: 10.1002/14651858.CD001363.	Analysis 4.1. Comparison 4 INH 12 months+ vs placebo, Outcome 1 Active tuberculosis.	-	10
72	CD001385	Walters EH, Gibson PG, Lasserson TJ, Walters JAE. Long-acting beta2-agonists for chronic asthma in adults and children where background therapy contains varied or no inhaled corticosteroid. Cochrane Database of Systematic Reviews 2007, Issue 1. Art. No.: CD001385. DOI: 10.1002/14651858.CD001385.pub2.	Analysis 1.76. Comparison 1 Studies with parallel group design: efficacy outcomes, Outcome 76 Exacerbations asthma - >1 major(sub-group by use of inhaled corticosteroid).	1 Participants using mixed co-interventions	18
73	CD001431	Stacey D, Legare F, Col NF, Bennett CL, Barry MJ, Eden KB, Holmes-Rovner M, Llewellyn-Thomas H, Lyddiatt A, Thomson R, Trevena L, Wu JHC. Decision aids for people facing health treatment or screening decisions. Cochrane Database of Systematic Reviews 2014, Issue 1. Art. No.: CD001431. DOI: 10.1002/14651858.CD001431.pub4.	Analysis 1.1. Comparison 1 Knowledge, Outcome 1 Knowledge: DA vs usual care - all studies.	-	42
74	CD001431	Stacey D, Legare F, Col NF, Bennett CL, Barry MJ, Eden KB, Holmes-Rovner M, Llewellyn-Thomas H, Lyddiatt A, Thomson R, Trevena L, Wu JHC. Decision aids for people facing health treatment or screening decisions. Cochrane Database of Systematic Reviews 2014, Issue 1. Art. No.: CD001431. DOI: 10.1002/14651858.CD001431.pub4.	Analysis 2.1. Comparison 2 Accurate risk perceptions: decision aid with outcome probabilities vs no outcome probability information, Outcome 1 Accurate risk perceptions - all studies.	-	19
75	CD001431	Stacey D, Legare F, Col NF, Bennett CL, Barry MJ, Eden KB, Holmes-Rovner M, Llewellyn-Thomas H, Lyddiatt A, Thomson R, Trevena L, Wu JHC. Decision aids for people facing health treatment or screening decisions. Cochrane Database of Systematic Reviews 2014, Issue 1. Art. No.: CD001431. DOI: 10.1002/14651858.CD001431.pub4.	Analysis 3.1. Comparison 3 Values congruent with chosen option, Outcome 1 Values congruent with chosen option - all studies.	-	13
76	CD001451	Bricker L, Neilson JP, Dowswell T. Routine ultrasound in late pregnancy (after 24 weeks' gestation). Cochrane Database of Systematic Reviews 2008, Issue 4. Art. No.: CD001451. DOI: 10.1002/14651858.CD001451.pub3.	Analysis 1.7. Comparison 1 Routine ultrasound > 24 weeks vs no/concealed/selective ultrasound > 24 weeks, Outcome 7 Caesarean section.	-	5
77	CD001478	Zhang L, Prietsch SOM, Axelsson I, Halperin SA. Acellular vaccines for preventing whooping cough in children. Cochrane Database of Systematic Reviews 2012, Issue 3. Art. No.: CD001478. DOI: 10.1002/14651858.CD001478.pub5.	Analysis 1.9. Comparison 1 Safety: acellular versus whole-cell pertussis vaccines, Outcome 9 Fever.	1 Primary series: Dose 1	19
78	CD001478	Zhang L, Prietsch SOM, Axelsson I, Halperin SA. Acellular vaccines for preventing whooping cough in children. Cochrane Database of Systematic Reviews 2012, Issue 3. Art. No.: CD001478. DOI: 10.1002/14651858.CD001478.pub5.	Analysis 1.9. Comparison 1 Safety: acellular versus whole-cell pertussis vaccines, Outcome 9 Fever.	2 Primary series: Dose 2	17
79	CD001478	Zhang L, Prietsch SOM, Axelsson I, Halperin SA. Acellular vaccines for preventing whooping cough in children. Cochrane Database of Systematic Reviews 2012, Issue 3. Art. No.: CD001478. DOI: 10.1002/14651858.CD001478.pub5.	Analysis 1.9. Comparison 1 Safety: acellular versus whole-cell pertussis vaccines, Outcome 9 Fever.	3 Primary series: Dose 3	17
80	CD001478	Zhang L, Prietsch SOM, Axelsson I, Halperin SA. Acellular vaccines for preventing whooping cough in children. Cochrane Database of Systematic Reviews 2012, Issue 3. Art. No.: CD001478. DOI: 10.1002/14651858.CD001478.pub5.	Analysis 1.9. Comparison 1 Safety: acellular versus whole-cell pertussis vaccines, Outcome 9 Fever.	5 aP booster (previous aP) versus wP booster (previous wP)	8
81	CD001526	Schmitt B, Bennett C, Seidenfeld J, Samson D, Wilt TJ. Maximal androgen blockade for advanced prostate cancer. Cochrane Database of Systematic Reviews 1999, Issue 2. Art. No.: CD001526. DOI: 10.1002/14651858.CD001526.	Analysis 1.2. Comparison 1 Maximal androgen blockade versus monotherapy, Outcome 2 Overall survival: 2 yr.	-	14
82	CD001544	Guenaga KF, Matos D, Wille-Jørgensen P. Mechanical bowel preparation for elective colorectal surgery. Cochrane Database of Systematic Reviews 2011, Issue 9. Art. No.: CD001544. DOI: 10.1002/14651858.CD001544.pub4.	Analysis 1.2. Comparison 1 Mechanical bowel preparation versus no preparation, Outcome 2 Overall anastomotic leakage for colorectal surgery.	-	13
83	CD001548	Derry CJ, Derry S, Moore RA, McQuay HJ. Single dose oral ibuprofen for acute postoperative pain in adults. Cochrane Database of Systematic Reviews 2009, Issue 3. Art. No.: CD001548. DOI: 10.1002/14651858.CD001548.pub2	Analysis 4.1. Comparison 4 Ibuprofen 400 mg versus placebo, Outcome 1 Participants with at least 50% pain relief over 4 to 6 hours.	-	63
84	CD001561	Ebrahim S, Taylor F, Ward K, Beswick A, Burke M, Davey Smith G. Multiple risk factor interventions for primary prevention of coronary heart disease. Cochrane Database of Systematic Reviews 2011, Issue 1. Art. No.: CD001561. DOI: 10.1002/14651858.CD001561.pub3.	Analysis 1.12. Comparison 1 Multiple risk factor intervention versus control, Outcome 12 Coronary heart disease (by drug treatment).	2 Antihypertensives OR lipid-lowering drugs	5
85	CD001561	Ebrahim S, Taylor F, Ward K, Beswick A, Burke M, Davey Smith G. Multiple risk factor interventions for primary prevention of coronary heart disease. Cochrane Database of Systematic Reviews 2011, Issue 1. Art. No.: CD001561. DOI: 10.1002/14651858.CD001561.pub3.	Analysis 1.12. Comparison 1 Multiple risk factor intervention versus control, Outcome 12 Coronary heart disease (by drug treatment).	3 Antihypertensives AND lipid-lowering drugs	5
86	CD001561	Ebrahim S, Taylor F, Ward K, Beswick A, Burke M, Davey Smith G. Multiple risk factor interventions for primary prevention of coronary heart disease. Cochrane Database of Systematic Reviews 2011, Issue 1. Art. No.: CD001561. DOI: 10.1002/14651858.CD001561.pub3.	Analysis 1.53. Comparison 1 Multiple risk factor intervention versus control, Outcome 53 Blood cholesterol (by drug treatment).	1 No drug treatment	31
87	CD001561	Ebrahim S, Taylor F, Ward K, Beswick A, Burke M, Davey Smith G. Multiple risk factor interventions for primary prevention of coronary heart disease. Cochrane Database of Systematic Reviews 2011, Issue 1. Art. No.: CD001561. DOI: 10.1002/14651858.CD001561.pub3.	Analysis 1.53. Comparison 1 Multiple risk factor intervention versus control, Outcome 53 Blood cholesterol (by drug treatment).	2 Antihypertensives OR lipid-lowering drugs	13
88	CD001561	Ebrahim S, Taylor F, Ward K, Beswick A, Burke M, Davey Smith G. Multiple risk factor interventions for primary prevention of coronary heart disease. Cochrane Database of Systematic Reviews 2011, Issue 1. Art. No.: CD001561. DOI: 10.1002/14651858.CD001561.pub3.	Analysis 1.53. Comparison 1 Multiple risk factor intervention versus control, Outcome 53 Blood cholesterol (by drug treatment).	3 Antihypertensives AND lipid-lowering drug	6
89	CD001750	Al-Inany HG, Youssef MAFM, Aboulghar M, Broekmans FJ, Sterrenburg MD, Smit JG, Abou-Setta AM. Gonadotrophin-releasing hormone antagonists for assisted reproductive technology. Cochrane Database of Systematic Reviews 2011, Issue 5. Art. No.: CD001750. DOI: 10.1002/14651858.CD001750.pub3.	Analysis 1.3. Comparison 1 GnRH antagonist versus long course GnRH agonist, Outcome 3 Clinical pregnancy rate per women randomised.	1 All women	41
90	CD001800	Heran BS, Chen JMH, Ebrahim S, Moxham T, Oldridge N, Rees K, Thompson DR, Taylor RS. Exercise-based cardiac rehabilitation for coronary heart disease. Cochrane Database of Systematic Reviews 2011, Issue 7. Art. No.: CD001800. DOI: 10.1002/14651858.CD001800.pub2.	Analysis 1.1. Comparison 1 Exercise-based rehabilitation versus usual care, Outcome 1 Total mortality.	1 Follow-up of 6 to 12 months	16
91	CD001800	Heran BS, Chen JMH, Ebrahim S, Moxham T, Oldridge N, Rees K, Thompson DR, Taylor RS. Exercise-based cardiac rehabilitation for coronary heart disease. Cochrane Database of Systematic Reviews 2011, Issue 7. Art. No.: CD001800. DOI: 10.1002/14651858.CD001800.pub2.	Analysis 1.1. Comparison 1 Exercise-based rehabilitation versus usual care, Outcome 1 Total mortality.	2 Follow-up longer than 12 months	16
92	CD001820	De Schryver ELLM, Algra A, van Gijn J. Dipyridamole for preventing stroke and other vascular events in patients with vascular disease. Cochrane Database of Systematic Reviews 2007, Issue 3. Art. No.: CD001820. DOI: 10.1002/14651858.CD001820.pub3.	Analysis 2.2. Comparison 2 Dipyridamole plus aspirin versus placebo, Outcome 2 vascular event.	-	15
93	CD001841	Wright JM, Musini VM. First-line drugs for hypertension. Cochrane Database of Systematic Reviews 2009, Issue 3. Art. No.: CD001841. DOI: 10.1002/14651858.CD001841.pub2.	Analysis 1.8. Comparison 1 Thiazide Vs. Placebo, Outcome 1 Total Mortality.	1 Low-dose thiazide	8
94	CD001841	Wright JM, Musini VM. First-line drugs for hypertension. Cochrane Database of Systematic Reviews 2009, Issue 3. Art. No.: CD001841. DOI: 10.1002/14651858.CD001841.pub2.	Analysis 1.8. Comparison 1 Thiazide Vs. Placebo, Outcome 1 Total Mortality.	2 High-dose thiazide	11
95	CD001841	Wright JM, Musini VM. First-line drugs for hypertension. Cochrane Database of Systematic Reviews 2009, Issue 3. Art. No.: CD001841. DOI: 10.1002/14651858.CD001841.pub2.	Analysis 1.8. Comparison 1 Thiazide Vs. Placebo, Outcome 8 Diastolic blood pressure.	1 Low-dose thiazide	8
96	CD001841	Wright JM, Musini VM. First-line drugs for hypertension. Cochrane Database of Systematic Reviews 2009, Issue 3. Art. No.: CD001841. DOI: 10.1002/14651858.CD001841.pub2.	Analysis 1.8. Comparison 1 Thiazide Vs. Placebo, Outcome 8 Diastolic blood pressure.	2 High-dose thiazide	10
97	CD001867	Rosner S, Hackl-Herrwerth A, Leucht S, Vecchi S, Srisurapanont M, Soyka M. Opioid antagonists for alcohol dependence. Cochrane Database of Systematic Reviews 2010, Issue 12. Art. No.: CD001867. DOI: 10.1002/14651858.CD001867.pub3.	Analysis 1.1. Comparison 1 NTX versus PBO, Outcome 1 Return to heavy drinking.	-	28
98	CD001877	Gøtzsche PC, Jørgensen KJ. Screening for breast cancer with mammography. Cochrane Database of Systematic Reviews 2013, Issue 6. Art. No.: CD001877. DOI: 10.1002/14651858.CD001877.pub5.	Analysis 1.2. Comparison 1 Screening with mammography versus no screening, Outcome 2 Deaths ascribed to breast cancer, 13 years follow up.	2 Suboptimally randomised trials	5
99	CD001886	Henry DA, Carless PA, Moxey AJ, O'Connell D, Stokes BJ, Fergusson DA, Ker K. Anti-fibrinolytic use for minimising perioperative allogeneic blood transfusion. Cochrane Database of Systematic Reviews 2011, Issue 3. Art. No.: CD001886. DOI: 10.1002/14651858.CD001886.pub4.	Analysis 1.1. Comparison 1 Aprotinin versus Control (Blood Transfusion & Blood Loss), Outcome 1 No. Exposed to Allogeneic Blood.	-	108
100	CD001928	Zhang J, Yang J, Zhang C, Jiang X, Zhou H, Liu M. Calcium antagonists for acute ischemic stroke. Cochrane Database of Systematic Reviews 2012, Issue 5. Art. No.: CD001928. DOI: 10.1002/14651858.CD001928.pub2.	Analysis 1.1. Comparison 1 Calcium antagonists versus control in acute ischemic stroke, Outcome 1 Primary outcome at end of follow-up.	1 Nimodipine versus control	19
101	CD002003	Wiysonge CS, Bradley HA, Volmink J, Mayosi BM, Mbewu A, Opie LH. Beta-blockers for hypertension. Cochrane Database of Systematic Reviews 2012, Issue 11. Art. No.: CD002003. DOI: 10.1002/14651858.CD002003.pub4.	Analysis 2.1. Comparison 2 Beta-blocker vs Diuretic, Outcome 1 Total mortality.	-	5
102	CD002006	Gupta JK, Hofmeyr GJ, Shehmar M. Position in the second stage of labour for women without epidural anaesthesia. Cochrane Database of Systematic Reviews 2012, Issue 5. Art. No.: CD002006. DOI: 10.1002/14651858.CD002006.pub3.	Analysis 1.3. Comparison 1 Any upright versus supine position, Outcome 3 Assisted delivery.	-	19
103	CD002006	Gupta JK, Hofmeyr GJ, Shehmar M. Position in the second stage of labour for women without epidural anaesthesia. Cochrane Database of Systematic Reviews 2012, Issue 5. Art. No.: CD002006. DOI: 10.1002/14651858.CD002006.pub3.	Analysis 1.6. Comparison 1 Any upright versus supine position, Outcome 6 Episiotomy.	-	12
104	CD002042	Carson JL, Carless PA, Hebert PC. Transfusion thresholds and other strategies for guiding allogeneic red blood cell transfusion. Cochrane Database of Systematic Reviews 2012, Issue 4. Art. No.: CD002042. DOI: 10.1002/14651858.CD002042.pub3.	Analysis 1.1. Comparison 1 Blood transfusions, Outcome 1 Patients exposed to blood transfusion (all studies).	-	17
105	CD002042	Carson JL, Carless PA, Hebert PC. Transfusion thresholds and other strategies for guiding allogeneic red blood cell transfusion. Cochrane Database of Systematic Reviews 2012, Issue 4. Art. No.: CD002042. DOI: 10.1002/14651858.CD002042.pub3.	Analysis 2.1. Comparison 2 Haemoglobin concentration, Outcome 1 Haemoglobin concentration.	-	12
106	CD002091	Manktelow BN, Potter JF. Interventions in the management of serum lipids for preventing stroke recurrence. Cochrane Database of Systematic Reviews 2009, Issue 3. Art. No.: CD002091. DOI: 10.1002/14651858.CD002091.pub2.	Analysis 1.1. Comparison 1 Intervention versus control: history of stroke or TIA, Outcome 1 All ischaemic or haemorrhagic strokes.	1 Statins	5
107	CD002128	Rees K, Dyakova M, Wilson N, Ward K, Thorogood M, Brunner E. Dietary advice for reducing cardiovascular risk. Cochrane Database of Systematic Reviews 2013, Issue 12. Art. No.: CD002128. DOI: 10.1002/14651858.CD002128.pub5.	Analysis 1.1. Comparison 1 Any dietary intervention versus no intervention, Outcome 1 Systolic blood pressure, change from baseline (mmHg).	-	11
108	CD002128	Rees K, Dyakova M, Wilson N, Ward K, Thorogood M, Brunner E. Dietary advice for reducing cardiovascular risk. Cochrane Database of Systematic Reviews 2013, Issue 12. Art. No.: CD002128. DOI: 10.1002/14651858.CD002128.pub5.	Analysis 1.18. Comparison 1 Any dietary intervention versus no intervention, Outcome 18 Total dietary fat (% Kcal).	-	23
109	CD002130	Bosch X, Marrugat J, Sanchis J. Platelet glycoprotein IIb/IIIa blockers during percutaneous coronary intervention and as the initial medical treatment of non-ST segment elevation acute coronary syndromes. Cochrane Database of Systematic Reviews 2010, Issue 9. Art. No.: CD002130. DOI: 10.1002/14651858.CD002130.pub2.	Analysis 1.7. Comparison 1 During PCI (all patients), Outcome 7 30-day mortality, myocardial infarction or urgent revascularisation.	-	34
110	CD002137	Hooper L, Summerbell CD, Thompson R, Sills D, Roberts FG, Moore HJ, Davey Smith G. Reduced or modified dietary fat for preventing cardiovascular disease. Cochrane Database of Systematic Reviews 2012, Issue 5. Art. No.: CD002137. DOI: 10.1002/14651858.CD002137.pub3.	Analysis 1.3. Comparison 1 fat modification or reduction vs usual diet - primary outcomes, Outcome 3 Combined cardiovascular events.	1 Modified fat intake	9
111	CD002137	Hooper L, Summerbell CD, Thompson R, Sills D, Roberts FG, Moore HJ, Davey Smith G. Reduced or modified dietary fat for preventing cardiovascular disease. Cochrane Database of Systematic Reviews 2012, Issue 5. Art. No.: CD002137. DOI: 10.1002/14651858.CD002137.pub3.	Analysis 1.3. Comparison 1 fat modification or reduction vs usual diet - primary outcomes, Outcome 3 Combined cardiovascular events.	2 Reduced fat intake	8
112	CD002146	Quan AP, Kerlikowske K, Gueyffier F, Boissel JP, INDANA Investigators. Pharmacotherapy for hypertension in women of different races. Cochrane Database of Systematic Reviews 2000, Issue 2. Art. No.: CD002146. DOI: 10.1002/14651858.CD002146.	Analysis 2.2. Comparison 2 Women > 55 Years : Hypertension Treatment versus Outcome 2 Fatal and Non-Fatal Cerebrovascular Accidents. Placebo or Usual Care,	-	11
113	CD002229	Main C, Knight B, Moxham T, Gabriel Sanchez R, Sanchez Gomez LM, Roque i Figuls M, Bonfill Cosp X. Hormone therapy for preventing cardiovascular disease in post-menopausal women. Cochrane Database of Systematic Reviews 2013, Issue 4. Art. No.: CD002229. DOI: 10.1002/14651858.CD002229.pub3.	Analysis 5.3. Comparison 5 HT vs placebo in primary and secondary prevention, Outcome 3 Non-fatal MI.	-	12
114	CD002229	Main C, Knight B, Moxham T, Gabriel Sanchez R, Sanchez Gomez LM, Roque i Figuls M, Bonfill Cosp X. Hormone therapy for preventing cardiovascular disease in post-menopausal women. Cochrane Database of Systematic Reviews 2013, Issue 4. Art. No.: CD002229. DOI: 10.1002/14651858.CD002229.pub3.	Analysis 5.4. Comparison 5 HT vs placebo in primary and secondary prevention, Outcome 4 Stroke.	-	8
115	CD002230	Amsallem E, Kasparian C, Haddour G, Boissel JP, Nony P. Phosphodiesterase III inhibitors for heart failure. Cochrane Database of Systematic Reviews 2005, Issue 1. Art. No.: CD002230. DOI: 10.1002/14651858.CD002230.pub2.	Analysis 1.1. Comparison 1 Phosphodiesterase inhibitor vs Placebo, Outcome 1 Total mortality.	-	21
116	CD002309	Chong J, Leung B, Poole P. Phosphodiesterase 4 inhibitors for chronic obstructive pulmonary disease. Cochrane Database of Systematic Reviews 2013, Issue 11. Art. No.: CD002309. DOI: 10.1002/14651858.CD002309.pub4.	Analysis 1.1. Comparison 1 PDE4 inhibitor versus placebo, Outcome 1 FEV1 (by drug).	1 Roflumilast 500 micro g	12
117	CD002309	Chong J, Leung B, Poole P. Phosphodiesterase 4 inhibitors for chronic obstructive pulmonary disease. Cochrane Database of Systematic Reviews 2013, Issue 11. Art. No.: CD002309. DOI: 10.1002/14651858.CD002309.pub4.	Analysis 1.1. Comparison 1 PDE4 inhibitor versus placebo, Outcome 1 FEV1 (by drug).	3 Cilomilast 15 mg	10
118	CD002309	Chong J, Leung B, Poole P. Phosphodiesterase 4 inhibitors for chronic obstructive pulmonary disease. Cochrane Database of Systematic Reviews 2013, Issue 11. Art. No.: CD002309. DOI: 10.1002/14651858.CD002309.pub4.	Analysis 1.25. Comparison 1 PDE4 inhibitor versus placebo, Outcome 25 No. of patients experiencing an adverse effect.	1 Roflumilast 500 micro g	9
119	CD002309	Chong J, Leung B, Poole P. Phosphodiesterase 4 inhibitors for chronic obstructive pulmonary disease. Cochrane Database of Systematic Reviews 2013, Issue 11. Art. No.: CD002309. DOI: 10.1002/14651858.CD002309.pub4.	Analysis 1.25. Comparison 1 PDE4 inhibitor versus placebo, Outcome 25 No. of patients experiencing an adverse effect.	2 Cilomilast 15 mg	14
120	CD002314	Chauhan BF, Ducharme FM. Anti-leukotriene agents compared to inhaled corticosteroids in the management of recurrent and/or chronic asthma in adults and children. Cochrane Database of Systematic Reviews 2012, Issue 5. Art. No.: CD002314. DOI: 10.1002/14651858.CD002314.pub3.	Analysis 1.1. Comparison 1 Anti-leukotriene (AL) vs. Inhaled glucocorticoids (in HFC-BDP equivalent), Outcome 1 Patients with at least one exacerbation requiring systemic steroids.	2 Adults	13
121	CD002752	Takeda A, Taylor SJC, Taylor RS, Khan F, Krum H, Underwood M. Clinical service organisation for heart failure. Cochrane Database of Systematic Reviews 2012, Issue 9. Art. No.: CD002752. DOI: 10.1002/14651858.CD002752.pub3.	Analysis 1.1. Comparison 1 All interventions, Outcome 1 All cause mortality.	-	25
122	CD002782	Marinho VCC, Higgins JPT, Logan S, Sheiham A. Topical fluoride (toothpastes, mouthrinses, gels or varnishes) for preventing dental caries in children and adolescents. Cochrane Database of Systematic Reviews 2003, Issue 4. Art. No.: CD002782. DOI: 10.1002/14651858.CD002782.	Analysis 1.1. Comparison 1 Topical fluoride versus placebo/no-treatment, Outcome 1 D(M)FS increment (PF) - nearest to 3 years (133 trials).	1 Fluoride toothpaste versus placebo	70
123	CD002782	Marinho VCC, Higgins JPT, Logan S, Sheiham A. Topical fluoride (toothpastes, mouthrinses, gels or varnishes) for preventing dental caries in children and adolescents. Cochrane Database of Systematic Reviews 2003, Issue 4. Art. No.: CD002782. DOI: 10.1002/14651858.CD002782.	Analysis 1.1. Comparison 1 Topical fluoride versus placebo/no-treatment, Outcome 1 D(M)FS increment (PF) - nearest to 3 years (133 trials).	2 Fluoride gel versus placebo	13
124	CD002782	Marinho VCC, Higgins JPT, Logan S, Sheiham A. Topical fluoride (toothpastes, mouthrinses, gels or varnishes) for preventing dental caries in children and adolescents. Cochrane Database of Systematic Reviews 2003, Issue 4. Art. No.: CD002782. DOI: 10.1002/14651858.CD002782.	Analysis 1.1. Comparison 1 Topical fluoride versus placebo/no-treatment, Outcome 1 D(M)FS increment (PF) - nearest to 3 years (133 trials).	4 Fluoride mouthrinse versus placebo	30
125	CD002792	Gilbody S, House A, Sheldon T. Screening and case finding instruments for depression. Cochrane Database of Systematic Reviews 2005, Issue 4. Art. No.: CD002792. DOI: 10.1002/14651858.CD002792.pub2.	Analysis 1.1. Comparison 1 Recognition of depression following feedback, Outcome 1 Recognition of depression following feedback [all studies].	-	9
126	CD002843	Ferreira A, Young T, Mathews C, Zunza M, Low N. Strategies for partner notification for sexually transmitted infections, including HIV. Cochrane Database of Systematic Reviews 2013, Issue 10. Art. No.: CD002843. DOI: 10.1002/14651858.CD002843.pub2.	Analysis 3.2. Comparison 3 Expedited partner therapy (EPT) versus simple patient referral, Outcome 2 Number of partners elicited.	-	6
127	CD002848	Soares-Weiser K, Goldberg E, Tamimi G, Leibovici L, Pitan F. Rotavirus vaccine for preventing diarrhoea. Cochrane Database of Systematic Reviews 2004, Issue 1. Art. No.: CD002848. DOI: 10.1002/14651858.CD002848.pub2	Analysis 10.1. Comparison 10 Exploration of heterogeneity: different rotavirus vaccines, Outcome 1 Rotavirus diarrhoea: episodes.	1 Rhesus tetravalent vaccine (RRV-TV)	11
128	CD002848	Soares-Weiser K, Goldberg E, Tamimi G, Leibovici L, Pitan F. Rotavirus vaccine for preventing diarrhoea. Cochrane Database of Systematic Reviews 2004, Issue 1. Art. No.: CD002848. DOI: 10.1002/14651858.CD002848.pub2	Analysis 10.1. Comparison 10 Exploration of heterogeneity: different rotavirus vaccines, Outcome 1 Rotavirus diarrhoea: episodes.	2 Rhesus monovalent vaccine (RRV, RRV-D, RRV-DS1, or RRV-ST3)	9
129	CD002848	Soares-Weiser K, Goldberg E, Tamimi G, Leibovici L, Pitan F. Rotavirus vaccine for preventing diarrhoea. Cochrane Database of Systematic Reviews 2004, Issue 1. Art. No.: CD002848. DOI: 10.1002/14651858.CD002848.pub2	Analysis 10.1. Comparison 10 Exploration of heterogeneity: different rotavirus vaccines, Outcome 1 Rotavirus diarrhoea: episodes.	3 Bovine vaccine (RIT-4237)	10
130	CD002850	Stead LF, Hartmann-Boyce J, Perera R, Lancaster T. Telephone counselling for smoking cessation. Cochrane Database of Systematic Reviews 2013, Issue 8. Art. No.: CD002850. DOI: 10.1002/14651858.CD002850.pub3.	Analysis 1.1. Comparison 1 Interventions for callers to quitlines - effect of additional proactive calls, Outcome 1 Cessation at longest follow-up.	-	12
131	CD002876	Barr RG, Bourbeau J, Camargo Jr CA. Tiotropium for stable chronic obstructive pulmonary disease. Cochrane Database of Systematic Reviews 2005, Issue 2. Art. No.: CD002876. DOI: 10.1002/14651858.CD002876.pub2.	Analysis 1.2. Comparison 1 Health outcomes, Outcome 2 Exacerbations -- summary estimate.	-	9
132	CD002991	Yang IA, Clarke MS, Sim EHA, Fong KM. Inhaled corticosteroids for stable chronic obstructive pulmonary disease. Cochrane Database of Systematic Reviews 2012, Issue 7. Art. No.: CD002991. DOI: 10.1002/14651858.CD002991.pub3.	Analysis 1.25. Comparison 1 ICS versus placebo, parallel-group studies, greater than 6 months (all doses), Outcome 25 Pneumonia.	2 Greater than 1000 g BDP equivalent/day	5
133	CD003038	Paul M, Dickstein Y, Schlesinger A, Grozinsky-Glasberg S, Soares-Weiser K, Leibovici L. Beta-lactam versus beta-lactam-aminoglycoside combination therapy in cancer patients with neutropenia. Cochrane Database of Systematic Reviews 2013, Issue 6. Art. No.: CD003038. DOI: 10.1002/14651858.CD003038.pub2.	Analysis 1.1. Comparison 1 Overall effectiveness, Outcome 1 All cause mortality.	2 different beta-lactam	29
134	CD003040	Heran BS, Musini VM, Bassett K, Taylor RS, Wright JM. Angiotensin receptor blockers for heart failure. Cochrane Database of Systematic Reviews 2012, Issue 4. Art. No.: CD003040. DOI: 10.1002/14651858.CD003040.pub2.	Analysis 1.1. Comparison 1 ARBs versus placebo, Outcome 1 Total mortality.	-	9
135	CD003040	Heran BS, Musini VM, Bassett K, Taylor RS, Wright JM. Angiotensin receptor blockers for heart failure. Cochrane Database of Systematic Reviews 2012, Issue 4. Art. No.: CD003040. DOI: 10.1002/14651858.CD003040.pub2.	Analysis 2.1. Comparison 2 ARBs versus ACE inhibitors, Outcome 1 Total mortality.	-	8
136	CD003048	Allen SJ, Martinez EG, Gregorio GV, Dans LF. Probiotics for treating acute infectious diarrhoea. Cochrane Database of Systematic Reviews 2010, Issue 11. Art. No.: CD003048. DOI: 10.1002/14651858.CD003048.pub3.	Analysis 1.1. Comparison 1 Primary diarrhoea outcomes, Outcome 1 Mean duration of diarrhoea.	-	35
137	CD003101	Kelly AJ, Malik S, Smith L, Kavanagh J, Thomas J. Vaginal prostaglandin (PGE2 and PGF2a) for induction of labour at term. Cochrane Database of Systematic Reviews 2009, Issue 4. Art. No.: CD003101. DOI: 10.1002/14651858.CD003101.pub2.	Analysis 1.3. Comparison 1 (1.1) PGE2 (all regimens) vs placebo/no treatment (all women), Outcome 3 Caesarean section.	2 PGE2 (repeated doses) vs placebo/no treatment	14
138	CD003135	Adams NP, Bestall JC, Lasserson TJ, Jones P, Cates CJ. Fluticasone versus placebo for chronic asthma in adults and children. Cochrane Database of Systematic Reviews 2008, Issue 4. Art. No.: CD003135. DOI: 10.1002/14651858.CD003135.pub4.	Analysis 3.2. Comparison 3 FP versus placebo: Parallel group studies, no oral steroids: 200 mcg/d (all ages), Outcome 2 Change in FEV1 compared to baseline (litres).	2 Adults	25
139	CD003137	Chauhan BF, Ducharme FM. Addition to inhaled corticosteroids of long-acting beta2-agonists versus anti-leukotrienes for chronic asthma. Cochrane Database of Systematic Reviews 2014, Issue 1. Art. No.: CD003137. DOI: 10.1002/14651858.CD003137.pub5.	Analysis 1.18. Comparison 1 Long-acting β2-agonists + ICS versus leukotriene receptor antagonists + ICS, Outcome 18 Withdrawals for any reason.	1 Adults	12
140	CD003137	Chauhan BF, Ducharme FM. Addition to inhaled corticosteroids of long-acting beta2-agonists versus anti-leukotrienes for chronic asthma. Cochrane Database of Systematic Reviews 2014, Issue 1. Art. No.: CD003137. DOI: 10.1002/14651858.CD003137.pub5.	Analysis 1.9. Comparison 1 Long-acting β2-agonists + ICS versus leukotriene receptor antagonists + ICS, Outcome 9 Rescue medication use: puffs/d change from baseline.	1 Adults	7
141	CD003177	Hooper L, Harrison RA, Summerbell CD, Moore H, Worthington HV, Ness A, Capps N, Davey Smith G, Riemersma R, Ebrahim S. Omega 3 fatty acids for prevention and treatment of cardiovascular disease. Cochrane Database of Systematic Reviews 2004, Issue 4. Art. No.: CD003177. DOI: 10.1002/14651858.CD003177.pub2.	Analysis 1.2. Comparison 1 High vs low omega-3 fats (primary outcomes), Outcome 2 Combined cardiovascular events.	2 RCT data, sensitivity analysis	7
142	CD003177	Hooper L, Harrison RA, Summerbell CD, Moore H, Worthington HV, Ness A, Capps N, Davey Smith G, Riemersma R, Ebrahim S. Omega 3 fatty acids for prevention and treatment of cardiovascular disease. Cochrane Database of Systematic Reviews 2004, Issue 4. Art. No.: CD003177. DOI: 10.1002/14651858.CD003177.pub2.	Analysis 1.2. Comparison 1 High vs low omega-3 fats (primary outcomes), Outcome 2 Combined cardiovascular events.	3 Cohort data	7
143	CD003244	Moayyedi P, Santana J, Khan M, Preston C, Donnellan C. Medical treatments in the short term management of reflux oesophagitis. Cochrane Database of Systematic Reviews 2007, Issue 2. Art. No.: CD003244. DOI: 10.1002/14651858.CD003244.pub2.	Analysis 3.2. Comparison 3 High dose PPI versus Standard dose PPI, Outcome 2 Oesophagitis persists at eight weeks.	-	13
144	CD003246	Alfirevic Z, Kelly AJ, Dowswell T. Intravenous oxytocin alone for cervical ripening and induction of labour. Cochrane Database of Systematic Reviews 2009, Issue 4. Art. No.: CD003246. DOI: 10.1002/14651858.CD003246.pub2.	Analysis 1.3. Comparison 1 Oxytocin alone vs placebo/expectant mx: all women, Outcome 3 Caesarean section.	-	24
145	CD003287	Siebenhofer A, Plank J, Berghold A, Jeitler K, Horvath K, Narath M, Gfrerer R, Pieber TR. Short acting insulin analogues versus regular human insulin in patients with diabetes mellitus. Cochrane Database of Systematic Reviews 2006, Issue 2. Art. No.: CD003287. DOI: 10.1002/14651858.CD003287.pub4.	Analysis 1.6. Comparison 1 Type 1 diabetic patients: short acting insulin anlogues versus structurally unchanged insulin, Outcome 6 Hypoglycaemic episodes.	-	10
146	CD003288	Milne AC, Potter J, Vivanti A, Avenell A. Protein and energy supplementation in elderly people at risk from malnutrition. Cochrane Database of Systematic Reviews 2009, Issue 2. Art. No.: CD003288. DOI: 10.1002/14651858.CD003288.pub3.	Analysis 1.17. Comparison 1 Oral protein and energy versus routine care, Outcome 17 Length of Stay.	-	14
147	CD003344	Paul M, Lador A, Grozinsky-Glasberg S, Leibovici L. Beta lactam antibiotic monotherapy versus beta lactam-aminoglycoside antibiotic combination therapy for sepsis. Cochrane Database of Systematic Reviews 2014, Issue 1. Art. No.: CD003344. DOI: 10.1002/14651858.CD003344.pub3.	Analysis 1.3. Comparison 1 Monotherapy versus combination therapy, Outcome 3 Clinical failure.	2 Different BL	45
148	CD003367	Lord S, Ghersi D, Gattellari M, Wortley S, Wilcken N, Thornton CE, Simes J. Antitumour antibiotic containing regimens for metastatic breast cancer. Cochrane Database of Systematic Reviews 2004, Issue 4. Art. No.: CD003367. DOI: 10.1002/14651858.CD003367.pub2.	Analysis 2.3. Comparison 2 Antitumour antibiotic regimens containing anthracyclines vs non antitumour antibiotic containing regimens, Outcome 3 Overall response (assessable patients).	2 Regimen A plus anthracycline vs Regimen B (assessable patients)	29
149	CD003372	Carrick S, Parker S, Thornton CE, Ghersi D, Simes J, Wilcken N. Single agent versus combination chemotherapy for metastatic breast cancer. Cochrane Database of Systematic Reviews 2009, Issue 2. Art. No.: CD003372. DOI: 10.1002/14651858.CD003372.pub3.	Analysis 3.1. Comparison 3 Overall response, Outcome 1 Overall response - assessable patients-all trials.	1 Question 1: Regimen A versus Regimen A + Other	29
150	CD003372	Carrick S, Parker S, Thornton CE, Ghersi D, Simes J, Wilcken N. Single agent versus combination chemotherapy for metastatic breast cancer. Cochrane Database of Systematic Reviews 2009, Issue 2. Art. No.: CD003372. DOI: 10.1002/14651858.CD003372.pub3.	Analysis 4.1. Comparison 4 Toxicity - Nausea and vomiting, Outcome 1 Nausea and vomiting - asssessable patients - all trials.	1 Question 1: Regimen A versus A + other	20
151	CD003407	Tonia T, Mettler A, Robert N, Schwarzer G, Seidenfeld J, Weingart O, Hyde C, Engert A, Bohlius J. Erythropoietin or darbepoetin for patients with cancer. Cochrane Database of Systematic Reviews 2012, Issue 12. Art. No.: CD003407. DOI: 10.1002/14651858.CD003407.pub5.	Analysis 5.1. Comparison 5 Overall survival, Outcome 1 Overall survival - overall.	-	76
152	CD003408	Rajaram SS, Desai NK, Kalra A, Gajera M, Cavanaugh SK, Brampton W, Young D, Harvey S, Rowan K. Pulmonary artery catheters for adult patients in intensive care. Cochrane Database of Systematic Reviews 2013, Issue 2. Art. No.: CD003408. DOI: 10.1002/14651858.CD003408.pub3.	Analysis 1.1. Comparison 1 Combined mortality: PAC versus no PAC, Outcome 1 Combined mortality of all studies.	-	12
153	CD003611	Arsenault KA, Yusuf AM, Crystal E, Healey JS, Morillo CA, Nair GM, Whitlock RP. Interventions for preventing post-operative atrial fibrillation in patients undergoing heart surgery. Cochrane Database of Systematic Reviews 2013, Issue 1. Art. No.: CD003611. DOI: 10.1002/14651858.CD003611.pub3.	Analysis 1.1. Comparison 1 Atrial fibrillation or Supraventricular tachycardia, Outcome 1 All Treatments.	1 Pharmacological Interventions	100
154	CD003654	Chen N, Zhou M, Yang M, Guo J, Zhu C, Yang J, Wang Y, Yang X, He L. Calcium channel blockers versus other classes of drugs for hypertension. Cochrane Database of Systematic Reviews 2010, Issue 8. Art. No.: CD003654. DOI: 10.1002/14651858.CD003654.pub4.	Analysis 1.1. Comparison 1 All cause mortality, Outcome 1 CCBs vs other classes of antihypertensive agents.	1 CCB vs. diuretic	5
155	CD003697	Dellavalle R, Drake A, Graber M, Heilig L, Hester E, Johnson K, McNealy K, Schilling L. Statins and fibrates for preventing melanoma. Cochrane Database of Systematic Reviews 2005, Issue 4. Art. No.: CD003697. DOI: 10.1002/14651858.CD003697.pub2.	Analysis 5.1. Comparison 5 Statins and fibrates versus control: subgroup analysis by funding, Outcome 1 Melanoma incidence.	2 Pharmaceutical	7
156	CD003734	Ker K, Roberts IG, Collier T, Beyer FR, Bunn F, Frost C. Post-licence driver education for the prevention of road traffic crashes. Cochrane Database of Systematic Reviews 2003, Issue 3. Art. No.: CD003734. DOI: 10.1002/14651858.CD003734.	Analysis 1.1. Comparison 1 Driver education versus no driver education, Outcome 1 Offences.	1 Remedial driver education	18
157	CD003766	Hodnett ED, Gates S, Hofmeyr GJ, Sakala C. Continuous support for women during childbirth. Cochrane Database of Systematic Reviews 2013, Issue 7. Art. No.: CD003766. DOI: 10.1002/14651858.CD003766.pub5.	Analysis 1.5. Comparison 1 Continuous support versus usual care - all trials, Outcome 5 Spontaneous vaginal birth.	-	19
158	CD003766	Hodnett ED, Gates S, Hofmeyr GJ, Sakala C. Continuous support for women during childbirth. Cochrane Database of Systematic Reviews 2013, Issue 7. Art. No.: CD003766. DOI: 10.1002/14651858.CD003766.pub5.	Analysis 1.9. Comparison 1 Continuous support versus usual care - all trials, Outcome 9 Low 5-minute Apgar score.	-	13
159	CD003769	Sanchez-Manuel FJ, Lozano-Garcia J, Seco-Gil JL. Antibiotic prophylaxis for hernia repair.. Cochrane Database of Systematic Reviews 2012, Issue 2. Art. No.: CD003769. DOI: 10.1002/14651858.CD003769.pub4.	Analysis 1.1. Comparison 1 Antibiotic prophylaxis vs Placebo, Outcome 1 Wound infection.	1 Herniorraphies	6
160	CD003781	Nabi G, Cody JD, Ellis G, Hay-Smith J, Herbison GP. Anticholinergic drugs versus placebo for overactive bladder syndrome in adults. Cochrane Database of Systematic Reviews 2006, Issue 4. Art. No.: CD003781. DOI: 10.1002/14651858.CD003781.pub2.	Analysis 1.10. Comparison 1 Anticholinergics versus placebo, Outcome 10 Dry mouth.	-	27
161	CD003781	Nabi G, Cody JD, Ellis G, Hay-Smith J, Herbison GP. Anticholinergic drugs versus placebo for overactive bladder syndrome in adults. Cochrane Database of Systematic Reviews 2006, Issue 4. Art. No.: CD003781. DOI: 10.1002/14651858.CD003781.pub2.	Analysis 1.4. Comparison 1 Anticholinergics versus placebo, Outcome 4 Micturitions in 24 hours.	2 change in micturitions	10
162	CD003897	Webster AC, Ruster LP, McGee R, Matheson SL, Higgins GY, Willis NS, Chapman JR, Craig JC. Interleukin 2 receptor antagonists for kidney transplant recipients. Cochrane Database of Systematic Reviews 2010, Issue 1. Art. No.: CD003897. DOI: 10.1002/14651858.CD003897.pub3.	Analysis 1.4. Comparison 1 IL2Ra versus placebo or no treatment, Outcome 4 Acute rejection: clinically suspected or biopsy proven.	4 Any time within the first year	30
163	CD003935	Crowther CA, McKinlay CJD, Middleton P, Harding JE. Repeat doses of prenatal corticosteroids for women at risk of preterm birth for improving neonatal health outcomes. Cochrane Database of Systematic Reviews 2011, Issue 6. Art. No.: CD003935. DOI: 10.1002/14651858.CD003935.pub3.	Analysis 1.21. Comparison 1 Repeat doses of corticosteroids versus single course, Outcome 21 Mean head circumference at birth (cm).	1 In all babies	9
164	CD003974	Hrobjartsson A, Gøtzsche PC. Placebo interventions for all clinical conditions. Cochrane Database of Systematic Reviews 2010, Issue 1. Art. No.: CD003974. DOI: 10.1002/14651858.CD003974.pub3.	Analysis 1.1. Comparison 1 Main analysis: overall pooled analyses, Outcome 1 Binary outcomes.	-	44
165	CD004015	Lewin S, Munabi-Babigumira S, Glenton C, Daniels K, Bosch-Capblanch X, van Wyk BE, Odgaard-Jensen J, Johansen M, Aja GN, Zwarenstein M, Scheel IB. Lay health workers in primary and community health care for maternal and child health and the management of infectious diseases. Cochrane Database of Systematic Reviews 2010, Issue 3. Art. No.: CD004015. DOI: 10.1002/14651858.CD004015.pub3.	Analysis 2.1. Comparison 2 LHW interventions to promote breastfeeding compared with usual care, Outcome 1 Initiated Breastfeeding.	-	12
166	CD004015	Lewin S, Munabi-Babigumira S, Glenton C, Daniels K, Bosch-Capblanch X, van Wyk BE, Odgaard-Jensen J, Johansen M, Aja GN, Zwarenstein M, Scheel IB. Lay health workers in primary and community health care for maternal and child health and the management of infectious diseases. Cochrane Database of Systematic Reviews 2010, Issue 3. Art. No.: CD004015. DOI: 10.1002/14651858.CD004015.pub3.	Analysis 3.6. Comparison 3 LHW interventions to reduce mortality/morbidity in children under five compared with usual care, Outcome 6 Morbidity; reported illness in children - unadjusted.	-	7
167	CD004073	Rumbold A, Middleton P, Pan N, Crowther CA. Vitamin supplementation for preventing miscarriage. Cochrane Database of Systematic Reviews 2011, Issue 1. Art. No.: CD004073. DOI: 10.1002/14651858.CD004073.pub3.	Analysis 1.11. Comparison 1 Any vitamins versus no vitamins (or minimal vitamins), Outcome 11 Birthweight. (g)	-	5
168	CD004073	Rumbold A, Middleton P, Pan N, Crowther CA. Vitamin supplementation for preventing miscarriage. Cochrane Database of Systematic Reviews 2011, Issue 1. Art. No.: CD004073. DOI: 10.1002/14651858.CD004073.pub3.	Analysis 1.12. Comparison 1 Any vitamins versus no vitamins (or minimal vitamins), Outcome 12 Small- for-gestational age.	1 Birthweight less than 10th centile or birthweight < 2500 g	7
169	CD004073	Rumbold A, Middleton P, Pan N, Crowther CA. Vitamin supplementation for preventing miscarriage. Cochrane Database of Systematic Reviews 2011, Issue 1. Art. No.: CD004073. DOI: 10.1002/14651858.CD004073.pub3.	Analysis 1.5. Comparison 1 Any vitamins versus no vitamins (or minimal vitamins), Outcome 5 Pre- eclampsia.	-	7
170	CD004082	Grocott MPW, Dushianthan A, Hamilton MA, Mythen MG, Harrison D, Rowan K, Optimisation Systematic Review Steering Group. Perioperative increase in global blood flow to explicit defined goals and outcomes following surgery. Cochrane Database of Systematic Reviews 2012, Issue 11. Art. No.: CD004082. DOI: 10.1002/14651858.CD004082.pub5.	Analysis 1.1. Comparison 1 Mortality, Outcome 1 All studies (longest follow-up).	-	26
171	CD004094	Padwal RS, Rucker D, Li SK, Curioni C, Lau DCW. Long-term pharmacotherapy for obesity and overweight. Cochrane Database of Systematic Reviews 2003, Issue 4. Art. No.: CD004094. DOI: 10.1002/14651858.CD004094.pub2.	Analysis 1.1. Comparison 1 Orlistat: Anthropometric Outcomes, Outcome 1 Orlistat: Change in Weight (%).	1 Orlistat: Overall GI Adverse Events (Absolute % Difference)	13
172	CD004094	Padwal RS, Rucker D, Li SK, Curioni C, Lau DCW. Long-term pharmacotherapy for obesity and overweight. Cochrane Database of Systematic Reviews 2003, Issue 4. Art. No.: CD004094. DOI: 10.1002/14651858.CD004094.pub2.	Analysis 2.1. Comparison 2 Orlistat: Change in Blood Pressure, Outcome 1 Orlistat: Change in Systolic Blood Pressure (mm Hg).	1 Orlistat: Change in Systolic Blood Pressure (mm Hg)	13
173	CD004094	Padwal RS, Rucker D, Li SK, Curioni C, Lau DCW. Long-term pharmacotherapy for obesity and overweight. Cochrane Database of Systematic Reviews 2003, Issue 4. Art. No.: CD004094. DOI: 10.1002/14651858.CD004094.pub2.	Analysis 5.1. Comparison 5 Orlistat: GI Adverse Events, Outcome 1 Orlistat: Overall GI Adverse Events (Absolute % Difference).	1 Orlistat: Overall GI Adverse Events (Absolute % Difference)	14
174	CD004125	Carlisle J, Stevenson CA. Drugs for preventing postoperative nausea and vomiting. Cochrane Database of Systematic Reviews 2006, Issue 3. Art. No.: CD004125. DOI: 10.1002/14651858.CD004125.pub2.	Analysis 1.2. Comparison 1 PRIMARY ANALYSIS: Placebo versus Drug, Outcome 2 Vomiting.	14 Dexamethasone	66
175	CD004125	Carlisle J, Stevenson CA. Drugs for preventing postoperative nausea and vomiting. Cochrane Database of Systematic Reviews 2006, Issue 3. Art. No.: CD004125. DOI: 10.1002/14651858.CD004125.pub2.	Analysis 1.2. Comparison 1 PRIMARY ANALYSIS: Placebo versus Drug, Outcome 2 Vomiting.	20 Droperidol	109
176	CD004125	Carlisle J, Stevenson CA. Drugs for preventing postoperative nausea and vomiting. Cochrane Database of Systematic Reviews 2006, Issue 3. Art. No.: CD004125. DOI: 10.1002/14651858.CD004125.pub2.	Analysis 1.2. Comparison 1 PRIMARY ANALYSIS: Placebo versus Drug, Outcome 2 Vomiting.	38 Ondansetron	142
177	CD004136	Lv J, Perkovic V, Foote CV, Craig ME, Craig JC, Strippoli GFM. Antihypertensive agents for preventing diabetic kidney disease. Cochrane Database of Systematic Reviews 2012, Issue 12. Art. No.: CD004136. DOI: 10.1002/14651858.CD004136.pub3.	Analysis 1.1. Comparison 1 ACEi versus placebo/no treatment, Outcome 1 Normo- to micro- or macroalbuminuria.	-	8
178	CD004136	Lv J, Perkovic V, Foote CV, Craig ME, Craig JC, Strippoli GFM. Antihypertensive agents for preventing diabetic kidney disease. Cochrane Database of Systematic Reviews 2012, Issue 12. Art. No.: CD004136. DOI: 10.1002/14651858.CD004136.pub3.	Analysis 1.5. Comparison 1 ACEi versus placebo/no treatment, Outcome 5 Adverse events.	-	6
179	CD004148	Kaner EF, Dickinson HO, Beyer FR, Campbell F, Schlesinger C, Heather N, Saunders JB, Burnand B, Pienaar ED. Effectiveness of brief alcohol interventions in primary care populations. Cochrane Database of Systematic Reviews 2007, Issue 2. Art. No.: CD004148. DOI: 10.1002/14651858.CD004148.pub3.	Analysis 1.8. Comparison 1 Brief intervention vs. control, Outcome 8 Quantity of drinking (g/week) subgrouped by cluster/individual randomisation.	2 Individual randomised	18
180	CD004181	Liu JP, Nikolova D, Fei Y. Immunoglobulins for preventing hepatitis A. Cochrane Database of Systematic Reviews 2009, Issue 2. Art. No.: CD004181. DOI: 10.1002/14651858.CD004181.pub2.	Analysis 1.1. Comparison 1 Immunoglobulins versus no intervention/placebo/inactive control for pre- exposure prophylaxis, Outcome 1 Number with hepatitis A or infectious hepatitis (all ages).	3 6 to 12 months follow-up	6
181	CD004183	Bjelakovic G, Nikolova D, Simonetti RG, Gluud C. Antioxidant supplements for preventing gastrointestinal cancers. Cochrane Database of Systematic Reviews 2008, Issue 3. Art. No.: CD004183. DOI: 10.1002/14651858.CD004183.pub3.	Analysis 1.1. Comparison 1 Antioxidants versus placebo, Outcome 1 Occurrence of gastrointestinal cancers in trials with a low or high risk of bias.	1 Trials with low risk of bias	12
182	CD004227	Rumbold A, Duley L, Crowther CA, Haslam RR. Antioxidants for preventing pre-eclampsia. Cochrane Database of Systematic Reviews 2008, Issue 1. Art. No.: CD004227. DOI: 10.1002/14651858.CD004227.pub3.	Analysis 1.1. Comparison 1 Any antioxidants versus control or placebo, Outcome 1 Pre-eclampsia.	-	9
183	CD004332	Rosner S, Hackl-Herrwerth A, Leucht S, Lehert P, Vecchi S, Soyka M. Acamprosate for alcohol dependence. Cochrane Database of Systematic Reviews 2010, Issue 9. Art. No.: CD004332. DOI: 10.1002/14651858.CD004332.pub2.	Analysis 1.1. Comparison 1 Acamprosate versus placebo, Outcome 1 Return to any drinking.	-	24
184	CD004332	Rosner S, Hackl-Herrwerth A, Leucht S, Lehert P, Vecchi S, Soyka M. Acamprosate for alcohol dependence. Cochrane Database of Systematic Reviews 2010, Issue 9. Art. No.: CD004332. DOI: 10.1002/14651858.CD004332.pub2.	Analysis 1.2. Comparison 1 Acamprosate versus placebo, Outcome 2 Cumulative abstinence duration.	-	19
185	CD004349	Arguedas JA, Perez MI, Wright JM. Treatment blood pressure targets for hypertension. Cochrane Database of Systematic Reviews 2009, Issue 3. Art. No.: CD004349. DOI: 10.1002/14651858.CD004349.pub2.	Analysis 1.11. Comparison 1 BP < 135/85 vs BP < 140-160/90-100, Outcome 11 Achieved diastolic blood pressure.	-	6
186	CD004386	Gafter-Gvili A, Fraser A, Paul M, Vidal L, Lawrie TA, van de Wetering MD, Kremer LCM, Leibovici L. Antibiotic prophylaxis for bacterial infections in afebrile neutropenic patients following chemotherapy. Cochrane Database of Systematic Reviews 2012, Issue 1. Art. No.: CD004386. DOI: 10.1002/14651858.CD004386.pub3.	Analysis 3.1. Comparison 3 Febrile patients and febrile episodes, prophylaxis versus placebo or no intervention or other antibiotic, Outcome 1 drug vs. placebo/ no intervention.	1 quinolone vs. placebo/ no intervention	26
187	CD004388	Marti-Carvajal AJ, Sola I, Gluud C, Lathyris D, Cardona AF. Human recombinant protein C for severe sepsis and septic shock in adult and paediatric patients. Cochrane Database of Systematic Reviews 2012, Issue 12. Art. No.: CD004388. DOI: 10.1002/14651858.CD004388.pub6.	Analysis 1.1. Comparison 1 APC versus placebo, Outcome 1 28-Day all-cause mortality (paediatric and adult patients).	-	6
188	CD004421	Ferguson T, Wilcken N, Vagg R, Ghersi D, Nowak AK. Taxanes for adjuvant treatment of early breast cancer. Cochrane Database of Systematic Reviews 2007, Issue 4. Art. No.: CD004421. DOI: 10.1002/14651858.CD004421.pub2.	Analysis 5.2. Comparison 5 Lymph node status, Outcome 2 Disease free survival.	1 Node positive only studies	6
189	CD004421	Ferguson T, Wilcken N, Vagg R, Ghersi D, Nowak AK. Taxanes for adjuvant treatment of early breast cancer. Cochrane Database of Systematic Reviews 2007, Issue 4. Art. No.: CD004421. DOI: 10.1002/14651858.CD004421.pub2.	Analysis 5.2. Comparison 5 Lymph node status, Outcome 2 Disease free survival.	2 Node positive or negative studies	5
190	CD004492	Cahill K, Lancaster T, Green N. Stage-based interventions for smoking cessation. Cochrane Database of Systematic Reviews 2010, Issue 11. Art. No.: CD004492. DOI: 10.1002/14651858.CD004492.pub4.	Analysis 5.1. Comparison 5 Any stage-based intervention vs control, Outcome 1 Abstinence at longest follow up.	-	40
191	CD004569	Delbaldo C, Michiels S, Rolland E, Syz N, Soria JC, Le Chevalier T, Pignon JP. Second or third additional chemotherapy drug for non-small cell lung cancer in patients with advanced disease. Cochrane Database of Systematic Reviews 2007, Issue 4. Art. No.: CD004569. DOI: 10.1002/14651858.CD004569.pub2.	Analysis 1.1. Comparison 1 Doublet vs Single Agent Regimens, Outcome 1 Odds Ratio for the Tumor Response Rate.	1 Old control	20
192	CD004587	Greenhalgh J, Hockenhull J, Rao N, Dundar Y, Dickson RC, Bagust A. Drug-eluting stents versus bare metal stents for angina or acute coronary syndromes. Cochrane Database of Systematic Reviews 2010, Issue 5. Art. No.: CD004587. DOI: 10.1002/14651858.CD004587.pub2.	Analysis 1.1. Comparison 1 All stents: event rate, Outcome 1 Event rate: 6 months.	1 Sirolimus	12
193	CD004587	Greenhalgh J, Hockenhull J, Rao N, Dundar Y, Dickson RC, Bagust A. Drug-eluting stents versus bare metal stents for angina or acute coronary syndromes. Cochrane Database of Systematic Reviews 2010, Issue 5. Art. No.: CD004587. DOI: 10.1002/14651858.CD004587.pub2.	Analysis 1.1. Comparison 1 All stents: event rate, Outcome 1 Event rate: 6 months.	2 Paclitaxel	14
194	CD004602	Toms L, McQuay HJ, Derry S, Moore RA. Single dose oral paracetamol (acetaminophen) for postoperative pain in adults. Cochrane Database of Systematic Reviews 2008, Issue 4. Art. No.: CD004602. DOI: 10.1002/14651858.CD004602.pub2.	Analysis 1.1. Comparison 1 Paracetamol all doses versus placebo, Outcome 1 Participants with at least 50% pain relief over 4 to 6 hours.	-	56
195	CD004659	Duley L, Henderson-Smart DJ, Meher S, King JF. Antiplatelet agents for preventing pre-eclampsia and its complications. Cochrane Database of Systematic Reviews 2007, Issue 2. Art. No.: CD004659. DOI: 10.1002/14651858.CD004659.pub2.	Analysis 1.1. Comparison 1 Antiplatelet agents versus placebo/no antiplatelet for primary prevention (subgrouped by maternal risk), Outcome 1 Gestational hypertension.	1 Moderate-risk women	21
196	CD004667	Sandall J, Soltani H, Gates S, Shennan A, Devane D. Midwife-led continuity models versus other models of care for childbear- ing women. Cochrane Database of Systematic Reviews 2013, Issue 8. Art. No.: CD004667. DOI: 10.1002/14651858.CD004667.pub3.	Analysis 1.1. Comparison 1 Midwife-led versus other models of care for childbearing women and their infants (all), Outcome 1 Regional analgesia (epidural/spinal).	-	13
197	CD004736	Pena-Rosas JP, De-Regil LM, Dowswell T, Viteri FE. Daily oral iron supplementation during pregnancy. Cochrane Database of Systematic Reviews 2012, Issue 12. Art. No.: CD004736. DOI:10.1002/14651858.CD004736.pub4	Analysis 1.42. Comparison 1 Any supplements containing iron versus same supplements without iron or no treatment/placebo (no iron or placebo), Outcome 42 Side effects (any reported throughout the intervention period) (ALL).	-	10
198	CD004816	Taylor F, Huffman MD, Macedo AF, Moore THM, Burke M, Davey Smith G, Ward K, Ebrahim S. Statins for the primary prevention of cardiovascular disease. Cochrane Database of Systematic Reviews 2013, Issue 1. Art. No.: CD004816. DOI: 10.1002/14651858.CD004816.pub5.	Analysis 1.2. Comparison 1 Mortality and Morbidity, Outcome 2 Total Number of CHD Events.	-	14
199	CD004816	Taylor F, Huffman MD, Macedo AF, Moore THM, Burke M, Davey Smith G, Ward K, Ebrahim S. Statins for the primary prevention of cardiovascular disease. Cochrane Database of Systematic Reviews 2013, Issue 1. Art. No.: CD004816. DOI: 10.1002/14651858.CD004816.pub5.	Analysis 2.2. Comparison 2 Lipids (mmol/L), Outcome 2 LDL Cholesterol (mmol/L).	-	16
200	CD004879	Jefferson T, Rivetti A, Di Pietrantonj C, Demicheli V, Ferroni E. Vaccines for preventing influenza in healthy children. Cochrane Database of Systematic Reviews 2012, Issue 8. Art. No.: CD004879. DOI: 10.1002/14651858.CD004879.pub4.	Analysis 1.2. Comparison 1 Live vaccine versus placebo or no intervention (RCTs by age group), Outcome 2 Influenza-like illness.	2 under 6 years	5
201	CD004879	Jefferson T, Rivetti A, Di Pietrantonj C, Demicheli V, Ferroni E. Vaccines for preventing influenza in healthy children. Cochrane Database of Systematic Reviews 2012, Issue 8. Art. No.: CD004879. DOI: 10.1002/14651858.CD004879.pub4.	Analysis 1.2. Comparison 1 Live vaccine versus placebo or no intervention (RCTs by age group), Outcome 2 Influenza-like illness.	3 over 6 years	8
202	CD004907	Brown HC, Paranjothy S, Dowswell T, Thomas J. Package of care for active management in labour for reducing caesarean section rates in low-risk women. Cochrane Database of Systematic Reviews 2013, Issue 9. Art. No.: CD004907. DOI: 10.1002/14651858.CD004907.pub3.	Analysis 1.1. Comparison 1 Active management versus routine care: caesarean section rate, Outcome 1 Caesarean section rate - all women.	-	7
203	CD004929	Verma R, Nelson RL. Prophylactic nasogastric decompression after abdominal surgery. Cochrane Database of Systematic Reviews 2007, Issue 3. Art. No.: CD004929. DOI: 10.1002/14651858.CD004929.pub3.	Analysis 1.1. Comparison 1 Time to Flatus, Outcome 1 Does Postoperative nasogastric decompression hasten recovery of gastrointestinal function?.	-	25
204	CD004945	Gulmezoglu AM, Crowther CA, Middleton P, Heatley E. Induction of labour for improving birth outcomes for women at or beyond term. Cochrane Database of Systematic Reviews 2012, Issue 6. Art. No.: CD004945. DOI: 10.1002/14651858.CD004945.pub3.	Analysis 1.10. Comparison 1 Labour induction versus expectant management by gestational age (all trials), Outcome 10 Caesarean section.	5 > 41 weeks	12
205	CD004977	Lucero MG, Dulalia VE, Nillos LT, Williams G, Parreno RAN, Nohynek H, Riley ID, Makela H. Pneumococcal conjugate vaccines for preventing vaccine-type invasive pneumococcal disease and X-ray defined pneumonia in children less than two years of age. Cochrane Database of Systematic Reviews 2009, Issue 4. Art. No.: CD004977. DOI: 10.1002/14651858.CD004977.pub2.	Analysis 1.1. Comparison 1 Children < 24 months and/or HIV-1 negative children, Outcome 1 IPD, vaccine serotypes, ITT (Random).	-	7
206	CD005002	van der Hage JH, van de Velde CCJH, Mieog SJSD. Preoperative chemotherapy for women with operable breast cancer. Cochrane Database of Systematic Reviews 2007, Issue 2. Art. No.: CD005002. DOI: 10.1002/14651858.CD005002.pub2.	Analysis 1.4. Comparison 1 Preoperative versus postoperative chemotherapy, Outcome 4 Loco-regional treatment (mastectomy rate).	-	10
207	CD005014	Kendrick D, Young B, Mason-Jones AJ, Ilyas N, Achana FA, Cooper NJ, Hubbard SJ, Sutton AJ, Smith S, Wynn P, Mulvaney C, Watson MC, Coupland C. Home safety education and provision of safety equipment for injury prevention. Cochrane Database of Systematic Reviews 2012, Issue 9. Art. No.: CD005014. DOI: 10.1002/14651858.CD005014.pub3.	Analysis 4.2. Comparison 4 Thermal injuries, Outcome 2 Possession of a functional smoke alarm.	-	17
208	CD005033	Amato A, Pescatori M. Perioperative blood transfusions and recurrence of colorectal cancer. Cochrane Database of Systematic Reviews 2006, Issue 1. Art. No.: CD005033. DOI: 10.1002/14651858.CD005033.pub2.	Analysis 1.1. Comparison 1 Studies on Recurrence, Outcome 1 All Studies.	-	36
209	CD005049	Lafuente-Lafuente C, Longas-Tejero MA, Bergmann JF, Belmin J. Antiarrhythmics for maintaining sinus rhythm after cardioversion of atrial fibrillation. Cochrane Database of Systematic Reviews 2012, Issue 5. Art. No.: CD005049. DOI: 10.1002/14651858.CD005049.pub3.	Analysis 3.9. Comparison 3 Pro-arrhythmia, Outcome 9 Sensitivity analysis: Studies > 200 patients.	5 All class III antiarrhythmics	15
210	CD005354	van Wely M, Kwan I, Burt AL, Thomas J, Vail A, Van der Veen F, Al-Inany HG. Recombinant versus urinary gonadotrophin for ovarian stimulation in assisted reproductive technology cycles. Cochrane Database of Systematic Reviews 2011, Issue 2. Art. No.: CD005354. DOI: 10.1002/14651858.CD005354.pub2.	Analysis 1.2. Comparison 1 rFSH versus urinary gonadotrophins: primary analyses, Outcome 2 Live birth (or ongoing pregnancy) by down regulation protocol.	2 With long agonist protocol	22
211	CD005436	Lazzerini M, Ronfani L. Oral zinc for treating diarrhoea in children. Cochrane Database of Systematic Reviews 2013, Issue 1. Art. No.: CD005436. DOI: 10.1002/14651858.CD005436.pub4.	Analysis 3.1. Comparison 3 Zinc vs placebo for acute diarrhoea on day 7: subgroup analysis excluding children < 6 months, Outcome 1 Diarrhoea on day 7.	-	9
212	CD005445	Brok J, Gluud LL, Gluud C. Ribavirin plus interferon versus interferon for chronic hepatitis C. Cochrane Database of Systematic Reviews 2010, Issue 1. Art. No.: CD005445. DOI: 10.1002/14651858.CD005445.pub2.	Analysis 1.1. Comparison 1 Failure of sustained virological response (number of patients with detectable hepatitis C virus RNA), Outcome 1 Failure of sustained virological response according to previous response to antivirals.	1 Naive	25
213	CD005497	Polis CB, Grimes DA, Schaffer K, Blanchard K, Glasier A, Harper C. Advance provision of emergency contraception for pregnancy prevention. Cochrane Database of Systematic Reviews 2007, Issue 2. Art. No.: CD005497. DOI: 10.1002/14651858.CD005497.pub2.	Analysis 1.10. Comparison 1 Advance provision vs. standard provision of emergency contraception, Outcome 10 Ever use of emergency contraceptives during trial.	-	10
214	CD005497	Polis CB, Grimes DA, Schaffer K, Blanchard K, Glasier A, Harper C. Advance provision of emergency contraception for pregnancy prevention. Cochrane Database of Systematic Reviews 2007, Issue 2. Art. No.: CD005497. DOI: 10.1002/14651858.CD005497.pub2.	Analysis 1.3. Comparison 1 Advance provision vs. standard provision of emergency contraception, Outcome 3 Pregnancy (at six-month follow-up).	-	8
215	CD005530	Bar-On ES, Goldberg E, Hellmann S, Leibovici L. Combined DTP-HBV-HIB vaccine versus separately administered DTP-HBV and HIB vaccines for primary prevention of diphtheria, tetanus, pertussis, hepatitis B and Haemophilus influenzae B (HIB). Cochrane Database of Systematic Reviews 2012, Issue 4. Art. No.: CD005530. DOI: 10.1002/14651858.CD005530.pub3.	Analysis 1.14. Comparison 1 DTP-HBV-HIB vaccine versus separately administered DTP-HBV and HIB vaccines, Outcome 14 Redness.	1 DTPa	8
216	CD005530	Bar-On ES, Goldberg E, Hellmann S, Leibovici L. Combined DTP-HBV-HIB vaccine versus separately administered DTP-HBV and HIB vaccines for primary prevention of diphtheria, tetanus, pertussis, hepatitis B and Haemophilus influenzae B (HIB). Cochrane Database of Systematic Reviews 2012, Issue 4. Art. No.: CD005530. DOI: 10.1002/14651858.CD005530.pub3.	Analysis 1.14. Comparison 1 DTP-HBV-HIB vaccine versus separately administered DTP-HBV and HIB vaccines, Outcome 14 Redness.	2 DTPw	10
217	CD005533	Ducharme FM, Ni Chroinin M, Greenstone I, Lasserson TJ. Addition of long-acting beta2-agonists to inhaled steroids versus higher dose inhaled steroids in adults and children with persistent asthma. Cochrane Database of Systematic Reviews 2010, Issue 4. Art. No.: CD005533. DOI: 10.1002/14651858.CD005533.pub2.	Analysis 1.52. Comparison 1 LABA + ICS versus higher dose ICS, Outcome 52 Serious adverse events.	2 Baseline FEV1 61% to 79% predicted	18
218	CD005533	Ducharme FM, Ni Chroinin M, Greenstone I, Lasserson TJ. Addition of long-acting beta2-agonists to inhaled steroids versus higher dose inhaled steroids in adults and children with persistent asthma. Cochrane Database of Systematic Reviews 2010, Issue 4. Art. No.: CD005533. DOI: 10.1002/14651858.CD005533.pub2.	Analysis 3.7. Comparison 3 WMD archive, Outcome 7 Change in morning or clinic PEF (L/min) at endpoint.	-	26
219	CD005535	Ducharme FM, Ni Chroinin M, Greenstone I, Lasserson TJ. Addition of long-acting beta2-agonists to inhaled corticosteroids versus same dose inhaled corticosteroids for chronic asthma in adults and children. Cochrane Database of Systematic Reviews 2010, Issue 5. Art. No.: CD005535. DOI: 10.1002/14651858.CD005535.pub2.	Analysis 2.11. Comparison 2 Additional comparisons for same dose, Outcome 11 Sensitivity analysis: exacerbations requiring oral steroids: studies with low risk of detection bias (adequate blinding).	-	28
220	CD005593	Birks J. Cholinesterase inhibitors for Alzheimer's disease. Cochrane Database of Systematic Reviews 2006, Issue 1. Art. No.: CD005593. DOI: 10.1002/14651858.CD005593.	Analysis 1.1. Comparison 1 Cholinesterase inhibitor (optimum dose) vs placebo, Outcome 1 ADAS-Cog mean changes in score from baseline at 6 months or later (ITT-LOCF).	-	10
221	CD005593	Birks J. Cholinesterase inhibitors for Alzheimer's disease. Cochrane Database of Systematic Reviews 2006, Issue 1. Art. No.: CD005593. DOI: 10.1002/14651858.CD005593.	Analysis 1.41. Comparison 1 Cholinesterase inhibitor (optimum dose) vs placebo, Outcome 41 Number who suffered at least one adverse event of nausea before end of treatment at 6 months or later.	-	13
222	CD005981	Salazar CA, Malaga G, Malasquez G. Direct thrombin inhibitors versus vitamin K antagonists or low molecular weight heparins for prevention of venous thromboembolism following total hip or knee replacement. Cochrane Database of Systematic Reviews 2010, Issue 4. Art. No.: CD005981. DOI: 10.1002/14651858.CD005981.pub2.	Analysis 1.2. Comparison 1 Efficacy DTI (any dose) vs. LMWH + follow up events, Outcome 2 Total VTE events in THR + TKR combined doses.	1 Ximelagatran	6
223	CD006009	Scholz H, Trenkwalder C, Kohnen R, Kriston L, Riemann D, Hornyak M. Dopamine agonists for the treatment of restless legs syndrome. Cochrane Database of Systematic Reviews 2011, Issue 3. Art. No.: CD006009. DOI: 10.1002/14651858.CD006009.pub2.	Analysis 1.9. Comparison 1 Dopamine agonists versus placebo, Outcome 9 Responder rates on CGI-I.	-	27
224	CD006020	Kendrick D, Mulvaney CA, Ye L, Stevens T, Mytton JA, Stewart-Brown S. Parenting interventions for the prevention of unintentional injuries in childhood. Cochrane Database of Systematic Reviews 2013, Issue 3. Art. No.: CD006020. DOI: 10.1002/14651858.CD006020.pub3.	Analysis 1.1. Comparison 1 Intervention versus Control (n/N in clustered studies adjusted for clustering), Outcome 1 Medically attended or self-reported injuries - RCTs only.	-	10
225	CD006060	Richter B, Bandeira-Echtler E, Bergerhoff K, Clar C, Ebrahim SH. Pioglitazone for type 2 diabetes mellitus. Cochrane Database of Systematic Reviews 2006, Issue 4. Art. No.: CD006060. DOI: 10.1002/14651858.CD006060.pub2.	Analysis 1.1. Comparison 1 Adverse events, Outcome 1 No. of patients experiencing oedema.	-	18
226	CD006066	Alfirevic Z, Devane D, Gyte GML. Continuous cardiotocography (CTG) as a form of electronic fetal monitoring (EFM) for fetal assessment during labour. Cochrane Database of Systematic Reviews 2013, Issue 5. Art. No.: CD006066. DOI: 10.1002/14651858.CD006066.pub2.	Analysis 1.15. Comparison 1 Continuous CTG versus intermittent auscultation, Outcome 15 Caesarean section for abnormal FHR pattern and/or acidosis.	-	11
227	CD006103	Cahill K, Stead LF, Lancaster T. Nicotine receptor partial agonists for smoking cessation. Cochrane Database of Systematic Reviews 2012, Issue 4. Art. No.: CD006103. DOI: 10.1002/14651858.CD006103.pub6.	Analysis 3.1. Comparison 3 Varenicline (1.0mg 2/d) vs placebo, Outcome 1 Continuous or sustained abstinence at longest follow-up (24+ weeks).	-	14
228	CD006172	Urquhart C, Currell R, Harlow F, Callow L. Home uterine monitoring for detecting preterm labour. Cochrane Database of Systematic Reviews 2012, Issue 5. Art. No.: CD006172. DOI: 10.1002/14651858.CD006172.pub2.	Analysis 2.4. Comparison 2 Home uterine monitoring versus standard care (secondary outcomes - prenatal), Outcome 4 Use of tocolysis.	-	7
229	CD006172	Urquhart C, Currell R, Harlow F, Callow L. Home uterine monitoring for detecting preterm labour. Cochrane Database of Systematic Reviews 2012, Issue 5. Art. No.: CD006172. DOI: 10.1002/14651858.CD006172.pub2.	Analysis 3.1. Comparison 3 Home uterine monitoring versus standard care (secondary outcomes - infant), Outcome 1 Preterm birth < 37 weeks.	-	8
230	CD006186	Aguilar MI, Hart R, Pearce LA. Oral anticoagulants versus antiplatelet therapy for preventing stroke in patients with non-valvular atrial fibrillation and no history of stroke or transient ischemic attacks. Cochrane Database of Systematic Reviews 2007, Issue 3. Art. No.: CD006186. DOI: 10.1002/14651858.CD006186.pub2.	Analysis 1.1. Comparison 1 Oral anticoagulant versus antiplatelet, Outcome 1 All strokes (ischemic and hemorrhagic): primary outcome.	-	8
231	CD006211	Ellis G, Whitehead MA, O'Neill D, Langhorne P, Robinson D. Comprehensive geriatric assessment for older adults admitted to hospital. Cochrane Database of Systematic Reviews 2011, Issue 7. Art. No.: CD006211. DOI: 10.1002/14651858.CD006211.pub2.	Analysis 1.6. Comparison 1 CGA versus usual care, Outcome 6 Institutionalisation (end of follow up).	1 Ward	14
232	CD006243	Moja L, Tagliabue L, Balduzzi S, Parmelli E, Pistotti V, Guarneri V, D'Amico R. Trastuzumab containing regimens for early breast cancer. Cochrane Database of Systematic Reviews 2012, Issue 4. Art. No.: CD006243. DOI: 10.1002/14651858.CD006243.pub2.	Analysis 1.4. Comparison 1 Effect of trastuzumab, Outcome 4 Disease Free Survival (DFS) - all studies.	-	7
233	CD006257	Strippoli GFM, Bonifati C, Craig ME, Navaneethan SD, Craig JC. Angiotensin converting enzyme inhibitors and angiotensin II receptor antagonists for preventing the progression of diabetic kidney disease. Cochrane Database of Systematic Reviews 2006, Issue 4. Art. No.: CD006257. DOI: 10.1002/14651858.CD006257.	Analysis 1.7. Comparison 1 ACEi versus placebo/no treatment, Outcome 7 Cough.	-	10
234	CD006358	Lucas P, McIntosh K, Petticrew M, Roberts HM, Shiell A. Financial benefits for child health and well-being in low income or socially disadvantaged families in developed world countries. Cochrane Database of Systematic Reviews 2008, Issue 2. Art. No.: CD006358. DOI: 10.1002/14651858.CD006358.pub2.	Analysis 4.1. Comparison 4 Educational outcomes, Outcome 1 Below average achievement.	1 All reporting studies	6
235	CD006363	Cates CJ, Cates MJ. Regular treatment with salmeterol for chronic asthma: serious adverse events. Cochrane Database of Systematic Reviews 2008, Issue 3. Art. No.: CD006363. DOI: 10.1002/14651858.CD006363.pub2.	Analysis 1.6. Comparison 1 Regular salmeterol versus placebo or regular salbutamol, Outcome 6 Fatal and non-fatal serious adverse events in adults and children.	1 Salmeterol versus placebo	17
236	CD006363	Cates CJ, Cates MJ. Regular treatment with salmeterol for chronic asthma: serious adverse events. Cochrane Database of Systematic Reviews 2008, Issue 3. Art. No.: CD006363. DOI: 10.1002/14651858.CD006363.pub2.	Analysis 1.6. Comparison 1 Regular salmeterol versus placebo or regular salbutamol, Outcome 6 Fatal and non-fatal serious adverse events in adults and children.	2 Salmeterol versus salbutamol	8
237	CD006525	Archer J, Bower P, Gilbody S, Lovell K, Richards D, Gask L, Dickens C, Coventry P. Collaborative care for depression and anxiety problems. Cochrane Database of Systematic Reviews 2012, Issue 10. Art. No.: CD006525. DOI: 10.1002/14651858.CD006525.pub2.	Analysis 1.2. Comparison 1 Collaborative care versus 'usual care' (adults), Outcome 2 Depression response.	5 0 to 6 months (cluster ICC 0.00)	48
238	CD006525	Archer J, Bower P, Gilbody S, Lovell K, Richards D, Gask L, Dickens C, Coventry P. Collaborative care for depression and anxiety problems. Cochrane Database of Systematic Reviews 2012, Issue 10. Art. No.: CD006525. DOI: 10.1002/14651858.CD006525.pub2.	Analysis 1.3. Comparison 1 Collaborative care versus 'usual care' (adults), Outcome 3 Antidepressant medication use.	2 7 to 12 months	26
239	CD006569	Khanna P, Suo T, Komossa K, Ma H, Rummel-Kluge C, El-Sayeh HG, Leucht S, Xia J. Aripiprazole versus other atypical antipsychotics for schizophrenia. Cochrane Database of Systematic Reviews 2014, Issue 1. Art. No.: CD006569. DOI: 10.1002/14651858.CD006569.pub5.	Analysis 3.6. Comparison 3 COMPARISON 3. ARIPIPRAZOLE versus RISPERIDONE, Outcome 6 Mental state: 2. Average endpoint scale score.	2 PANSS (short term, up to 12 weeks, high=poor)	78
240	CD006589	Okebe JU, Yahav D, Shbita R, Paul M. Oral iron supplements for children in malaria-endemic areas. Cochrane Database of Systematic Reviews 2011, Issue 10. Art. No.: CD006589. DOI: 10.1002/14651858.CD006589.pub3.	Analysis 1.13. Comparison 1 Iron versus placebo or no treatment, Outcome 13 Haemoglobin, end of treatment (by anaemia at baseline).	2 No anaemia	39
241	CD006611	Whittaker R, McRobbie H, Bullen C, Borland R, Rodgers A, Gu Y. Mobile phone-based interventions for smoking cessation. Cochrane Database of Systematic Reviews 2012, Issue 11. Art. No.: CD006611. DOI: 10.1002/14651858.CD006611.pub3.	Analysis 1.1. Comparison 1 Mobile phone intervention v. control, Outcome 1 26wk continuous abstinence.	-	5
242	CD006612	Marti-Carvajal AJ, Sola I, Lathyris D, Karakitsiou DE, Simancas-Racines D. Homocysteine-lowering interven- tions for preventing cardiovascular events. Cochrane Database of Systematic Reviews 2013, Issue 1. Art. No.: CD006612. DOI: 10.1002/14651858.CD006612.pub3.	Analysis 1.4. Comparison 1 Homocysteine-lowering treatment versus other (any comparisons), Outcome 4 Death by any cause.	1 Homocysteine-lowering treatment versus placebo	10
243	CD006739	Richter B, Bandeira-Echtler E, Bergerhoff K, Lerch C. Dipeptidyl peptidase-4 (DPP-4) inhibitors for type 2 diabetes mellitus. Cochrane Database of Systematic Reviews 2008, Issue 2. Art. No.: CD006739. DOI: 10.1002/14651858.CD006739.pub2.	Analysis 1.2. Comparison 1 Sitagliptin, Outcome 2 Adverse events [n].	2 Serious adverse events	11
244	CD006743	Perez MI, Musini VM, Wright JM. Effect of early treatment with anti-hypertensive drugs on short and long-term mortality in patients with an acute cardiovascular event. Cochrane Database of Systematic Reviews 2009, Issue 4. Art. No.: CD006743. DOI: 10.1002/14651858.CD006743.pub2.	Analysis 1.2. Comparison 1 Nitrates, Outcome 2 All-cause mortality at 10 days.	1 immediate treatment	10
245	CD006743	Perez MI, Musini VM, Wright JM. Effect of early treatment with anti-hypertensive drugs on short and long-term mortality in patients with an acute cardiovascular event. Cochrane Database of Systematic Reviews 2009, Issue 4. Art. No.: CD006743. DOI: 10.1002/14651858.CD006743.pub2.	Analysis 1.2. Comparison 1 Nitrates, Outcome 2 All-cause mortality at 10 days.	2 short-term treatment	6
246	CD006743	Perez MI, Musini VM, Wright JM. Effect of early treatment with anti-hypertensive drugs on short and long-term mortality in patients with an acute cardiovascular event. Cochrane Database of Systematic Reviews 2009, Issue 4. Art. No.: CD006743. DOI: 10.1002/14651858.CD006743.pub2.	Analysis 2.2. Comparison 2 ACEi, Outcome 2 All-cause mortality at 10 days.	2 short-term treatment	10
247	CD006743	Perez MI, Musini VM, Wright JM. Effect of early treatment with anti-hypertensive drugs on short and long-term mortality in patients with an acute cardiovascular event. Cochrane Database of Systematic Reviews 2009, Issue 4. Art. No.: CD006743. DOI: 10.1002/14651858.CD006743.pub2.	Analysis 3.2. Comparison 3 BB, Outcome 2 All-cause mortality at 10 days.	2 short-term treatment	14
248	CD006772	Buckley BS, Byrne MC, Smith SM. Service organisation for the secondary prevention of ischaemic heart disease in primary care. Cochrane Database of Systematic Reviews 2010, Issue 3. Art. No.: CD006772. DOI: 10.1002/14651858.CD006772.pub2.	Analysis 1.15. Comparison 1 Service organisation versus normal care, Outcome 15 Prescribed anti-platelet medication at end of study.	-	6
249	CD006794	Wei S, Wo BL, Qi HP, Xu H, Luo ZC, Roy C, Fraser WD. Early amniotomy and early oxytocin for prevention of, or therapy for, delay in first stage spontaneous labour compared with routine care. Cochrane Database of Systematic Reviews 2013, Issue 8. Art. No.: CD006794. DOI: 10.1002/14651858.CD006794.pub4.	Analysis 1.1. Comparison 1 Early amniotomy and early oxytocin versus routine care on spontaneous labour, Outcome 1 Caesarean section rate.	1 Prevention	11
250	CD006826	Nannini LJ, Poole P, Milan SJ, Kesterton A. Combined corticosteroid and long-acting beta2-agonist in one inhaler versus inhaled corticosteroids alone for chronic obstructive pulmonary disease. Cochrane Database of Systematic Reviews 2013, Issue 8. Art. No.: CD006826. DOI: 10.1002/14651858.CD006826.pub2.	Analysis 1.3. Comparison 1 All Combined Inhalers - Primary Outcomes, Outcome 3 Hospitalisations due to COPD exacerbations.	1 Fluticasone/salmeterol	5
251	CD006829	Nannini LJ, Lasserson TJ, Poole P. Combined corticosteroid and long-acting beta2-agonist in one inhaler versus long-acting beta2-agonists for chronic obstructive pulmonary disease. Cochrane Database of Systematic Reviews 2012, Issue 9. Art. No.: CD006829. DOI: 10.1002/14651858.CD006829.pub2.	Analysis 1.5. Comparison 1 Combined inhalers versus long-acting beta-agonists (primary outcomes), Outcome 5 Pneumonia.	1 Fluticasone/salmeterol	8
252	CD006870	Vale N, Nordmann AJ, Schwartz GG, de Lemos J, Colivicchi F, den Hartog F, Ostadal P, Macin SM, Liem AH, Mills E, Bhatnagar N, Bucher HC, Briel M. Statins for acute coronary syndrome. Cochrane Database of Systematic Reviews 2011, Issue 6. Art. No.: CD006870. DOI: 10.1002/14651858.CD006870.pub2.	Analysis 1.1. Comparison 1 Statins vs Control at 1 month, Outcome 1 Combined outcome of nonfatal myocardial infarction, nonfatal stroke, and total number of deaths.	-	13
253	CD006922	Cates CJ, Jaeschke R, Schmidt S, Ferrer M. Regular treatment with salmeterol and inhaled steroids for chronic asthma: serious adverse events. Cochrane Database of Systematic Reviews 2013, Issue 3. Art. No.: CD006922. DOI: 10.1002/14651858.CD006922.pub3.	Analysis 1.2. Comparison 1 Regular salmeterol in addition to regular inhaled corticosteroids, Outcome 2 All cause non-fatal SAE.	1 Adults and adolescents	30
254	CD006923	Cates CJ, Cates MJ. Regular treatment with formoterol for chronic asthma: serious adverse events. Cochrane Database of Systematic Reviews 2012, Issue 4. Art. No.: CD006923. DOI: 10.1002/14651858.CD006923.pub3.	Analysis 2.1. Comparison 2 Adults and children non-fatal serious adverse events, Outcome 1 Formoterol versus placebo or salbutamol.	1 Formoterol versus placebo	18
255	CD006924	Cates CJ, Jaeschke R, Schmidt S, Ferrer M. Regular treatment with formoterol and inhaled steroids for chronic asthma: serious adverse events. Cochrane Database of Systematic Reviews 2013, Issue 6. Art. No.: CD006924. DOI: 10.1002/14651858.CD006924.pub3.	Analysis 1.2. Comparison 1 Formoterol and ICS versus same dose ICS, Outcome 2 All-cause non-fatal serious adverse events.	1 Adults and Adolescents	20
256	CD006936	Lai DTC, Cahill K, Qin Y, Tang JL. Motivational interviewing for smoking cessation. Cochrane Database of Systematic Reviews 2010, Issue 1. Art. No.: CD006936. DOI: 10.1002/14651858.CD006936.pub2.	Analysis 1.1. Comparison 1 Motivational Interviewing vs brief advice/usual care, Outcome 1 All studies: longest duration and strictest definition of abstinence.	-	14
257	CD007058	Whitworth M, Bricker L, Neilson JP, Dowswell T. Ultrasound for fetal assessment in early pregnancy. Cochrane Database of Systematic Reviews 2010, Issue 4. Art. No.: CD007058. DOI: 10.1002/14651858.CD007058.pub2.	Analysis 1.13. Comparison 1 Routine/revealed versus selective/concealed ultrasound in early pregnancy, Outcome 13 Admission to neonatal intensive care unit (various definitions).	-	8
258	CD007079	Buppasiri P, Lumbiganon P, Thinkhamrop J, Ngamjarus C, Laopaiboon M. Calcium supplementation (other than for preventing or treating hypertension) for improving pregnancy and infant outcomes. Cochrane Database of Systematic Reviews 2011, Issue 10. Art. No.: CD007079. DOI: 10.1002/14651858.CD007079.pub2.	Analysis 1.1. Comparison 1 Calcium supplementation versus placebo or no treatment (maternal outcomes), Outcome 1 Preterm birth (a) Birth prior to 37 weeks.	1 Main analysis	11
259	CD007146	Gillespie LD, Robertson MC, Gillespie WJ, Sherrington C, Gates S, Clemson LM, Lamb SE. Interventions for preventing falls in older people living in the community. Cochrane Database of Systematic Reviews 2012, Issue 9. Art. No.: CD007146. DOI: 10.1002/14651858.CD007146.pub3	Analysis 1.2. Comparison 1 Exercise vs control, Outcome 2 Number of fallers.	1 Group exercise: multiple categories of exercise vs control	22
260	CD007176	Bjelakovic G, Nikolova D, Gluud LL, Simonetti RG, Gluud C. Antioxidant supplements for prevention of mortality in healthy participants and patients with various diseases. Cochrane Database of Systematic Reviews 2012, Issue 3. Art. No.: CD007176. DOI: 10.1002/14651858.CD007176.pub2.	Analysis 1.7. Comparison 1 Antioxidants versus placebo or no intervention, Outcome 7 Mortality after excluding factorial trials with potential confounding and trials with extra supplements.	1 Trials with low risk of bias	27
261	CD007187	Chen JMH, Heran BS, Wright JM. Blood pressure lowering efficacy of diuretics as second-line therapy for primary hypertension. Cochrane Database of Systematic Reviews 2009, Issue 4. Art. No.: CD007187. DOI: 10.1002/14651858.CD007187.pub2.	Analysis 5.2. Comparison 5 Combination therapy (with thiazide - all doses) vs monotherapy (without thiazide), Outcome 2 Change in DBP.	2 HCTZ 12.5mg/day	55
262	CD007187	Chen JMH, Heran BS, Wright JM. Blood pressure lowering efficacy of diuretics as second-line therapy for primary hypertension. Cochrane Database of Systematic Reviews 2009, Issue 4. Art. No.: CD007187. DOI: 10.1002/14651858.CD007187.pub2.	Analysis 5.2. Comparison 5 Combination therapy (with thiazide - all doses) vs monotherapy (without thiazide), Outcome 2 Change in DBP.	3 HCTZ 25mg/day	42
263	CD007192	Meader N, Li R, Des Jarlais DC, Pilling S. Psychosocial interventions for reducing injection and sexual risk behaviour for preventing HIV in drug users. Cochrane Database of Systematic Reviews 2010, Issue 1. Art. No.: CD007192. DOI: 10.1002/14651858.CD007192.pub2.	Analysis 1.8. Comparison 1 Multi-session psychosocial interventions versus Standard education, Outcome 8 Injection and Sexual risk behaviour (combined).	-	17
264	CD007224	Møller CH, Penninga L, Wetterslev J, Steinbruchel DA, Gluud C. Off-pump versus on-pump coronary artery bypass grafting for ischaemic heart disease. Cochrane Database of Systematic Reviews 2012, Issue 3. Art. No.: CD007224. DOI: 10.1002/14651858.CD007224.pub2.	Analysis 1.1. Comparison 1 Off-pump versus on-pump coronary artery bypass grafting, random-effects model, Outcome 1 All-cause mortality.	1 Trials with low risk of bias	9
265	CD007224	Møller CH, Penninga L, Wetterslev J, Steinbruchel DA, Gluud C. Off-pump versus on-pump coronary artery bypass grafting for ischaemic heart disease. Cochrane Database of Systematic Reviews 2012, Issue 3. Art. No.: CD007224. DOI: 10.1002/14651858.CD007224.pub2.	Analysis 1.7. Comparison 1 Off-pump versus on-pump coronary artery bypass grafting, random-effects model, Outcome 7 Distal anastomoses.	-	54
266	CD007228	Inglis SC, Clark RA, McAlister FA, Ball J, Lewinter C, Cullington D, Stewart S, Cleland JGF. Structured telephone support or telemonitoring programmes for patients with chronic heart failure. Cochrane Database of Systematic Reviews 2010, Issue 8. Art. No.: CD007228. DOI: 10.1002/14651858.CD007228.pub2.	Analysis 1.1. Comparison 1 Paracetamol all doses versus placebo, Outcome 1 Participants with at least 50% pain relief over 4 to 6 hours.	-	12
267	CD007313	Cates CJ, Karner C. Combination formoterol and budesonide as maintenance and reliever therapy versus current best practice (including inhaled steroid maintenance), for chronic asthma in adults and children. Cochrane Database of Systematic Reviews 2013, Issue 4. Art. No.: CD007313. DOI: 10.1002/14651858.CD007313.pub3.	Analysis 1.2. Comparison 1 Adults using 160/4.5 mcg BDF single inhaler therapy versus current best practice, Outcome 2 Patients with exacerbations treated with oral steroids.	-	8
268	CD007470	Bjelakovic G, Gluud LL, Nikolova D, Whitfield K, Wetterslev J, Simonetti RG, Bjelakovic M, Gluud C. Vitamin D supplementation for prevention of mortality in adults. Cochrane Database of Systematic Reviews 2011, Issue 7. Art. No.: CD007470. DOI: 10.1002/14651858.CD007470.pub2.	Analysis 1.1. Comparison 1 Vitamin D versus placebo or no intervention, Outcome 1 All-cause mortality in trials with a low or high risk of bias.	-	26
269	CD007482	Smaill FM, Gyte GML. Antibiotic prophylaxis versus no prophylaxis for preventing infection after cesarean section. Cochrane Database of Systematic Reviews 2010, Issue 1. Art. No.: CD007482. DOI: 10.1002/14651858.CD007482.pub2.	Analysis 1.3. Comparison 1 Antibiotic prophylaxis versus no antibiotic prophylaxis, Outcome 3 Maternal endometritis.	-	77
270	CD007594	Mutter TC, Ruth CA, Dart AB. Hydroxyethyl starch (HES) versus other fluid therapies: effects on kidney function. Cochrane Database of Systematic Reviews 2013, Issue 7. Art. No.: CD007594. DOI: 10.1002/14651858.CD007594.pub3.	Analysis 3.1. Comparison 3 HES versus other fluid - no subgroups, Outcome 1 Renal replacement therapy.	-	17
271	CD007694	Cates CJ, Lasserson TJ. Regular treatment with formoterol and an inhaled corticosteroid versus regular treatment with salmeterol and an inhaled corticosteroid for chronic asthma: serious adverse events. Cochrane Database of Systematic Reviews 2010, Issue 1. Art. No.: CD007694. DOI: 10.1002/14651858.CD007694.pub2.	Analysis 1.2. Comparison 1 Fixed-dose formoterol/ICS versus salmeterol/fluticasone, Outcome 2 All-cause non-fatal serious adverse events.	1 Formoterol/budesonide vs salmeterol/fluticasone	7
272	CD007784	Navaneethan SD, Pansini F, Perkovic V, Manno C, Pellegrini F, Johnson DW, Craig JC, Strippoli GFM. HMG CoA reductase inhibitors (statins) for people with chronic kidney disease not requiring dialysis. Cochrane Database of Systematic Reviews 2009, Issue 2. Art. No.: CD007784. DOI: 10.1002/14651858.CD007784.	Analysis 1.3. Comparison 1 Statins versus placebo/no treatment, Outcome 3 Non-fatal cardiovascular events.	-	5
273	CD007878	Lai NM, Chaiyakunapruk N, Lai NA, O'Riordan E, Pau WSC, Saint S. Catheter impregnation, coating or bonding for reducing central venous catheter-related infections in adults. Cochrane Database of Systematic Reviews 2013, Issue 6. Art. No.: CD007878. DOI: 10.1002/14651858.CD007878.pub2.	Analysis 3.2. Comparison 3 Impregnated catheters versus non-impregnated catheters: subgroup analysis based on participant type, Outcome 2 Catheter colonization.	1 Patients in intensive care units	28
274	CD007878	Lai NM, Chaiyakunapruk N, Lai NA, OORiordan E, Pau WSC, Saint S. Catheter impregnation, coating or bonding for reducing central venous catheter-related infections in adults. Cochrane Database of Systematic Reviews 2013, Issue 6. Art. No.: CD007878. DOI: 10.1002/14651858.CD007878.pub2.	Analysis 4.1. Comparison 4 Impregnated catheters versus non-impregnated catheters: subgroup analysis based on baseline risk, Outcome 1 Catheter-related bloodstream infection (CRBSI).	1 'Lower risk'	18
275	CD007878	Lai NM, Chaiyakunapruk N, Lai NA, O’Riordan E, Pau WSC, Saint S. Catheter impregnation, coating or bonding for reducing central venous catheter-related infections in adults. Cochrane Database of Systematic Reviews 2013, Issue 6. Art. No.: CD007878. DOI: 10.1002/14651858.CD007878.pub2.	Analysis 4.1. Comparison 4 Impregnated catheters versus non-impregnated catheters: subgroup analysis based on baseline risk, Outcome 1 Catheter-related bloodstream infection (CRBSI).	2 ’Higher risk’	21
276	CD007950	De-Regil LM, Fernandez-Gaxiola AC, Dowswell T, Pena-Rosas JP. Effects and safety of periconceptional folate supplementation for preventing birth defects. Cochrane Database of Systematic Reviews 2010, Issue 10. Art. No.: CD007950. DOI: 10.1002/14651858.CD007950.pub2.	Analysis 1.1. Comparison 1 Supplementation with folic acid versus no treatment/other micronutrients/placebo, Outcome 1 Neural tube defects (ALL).	-	5
277	CD008016	Leucht S, Tardy M, Komossa K, Heres S, Kissling W, Davis JM. Maintenance treatment with antipsy- chotic drugs for schizophrenia. Cochrane Database of Systematic Reviews 2012, Issue 5. Art. No.: CD008016. DOI: 10.1002/14651858.CD008016.pub2.	Analysis 1.2. Comparison 1 Maintenance treatment with antipsychotic drugs versus placebo/no treatment, Outcome 2 Relapse: 4 to 6 months.	-	40
278	CD008143	Hemmingsen B, Lund SS, Gluud C, Vaag A, Almdal T, Hemmingsen C, Wetterslev J. Targeting intensive glycaemic control versus targeting conventional glycaemic control for type 2 diabetes mellitus. Cochrane Database of Systematic Reviews 2011, Issue 6. Art. No.: CD008143. DOI: 10.1002/14651858.CD008143.pub2.	Analysis 1.2. Comparison 1 Intensive glycaemic control versus conventional glycaemic control, Outcome 2 All-cause mortality; stratified after risk of bias.	1 Low risk of bias	7
279	CD008143	Hemmingsen B, Lund SS, Gluud C, Vaag A, Almdal TP, Hemmingsen C, Wetterslev J. Targeting intensive glycaemic control versus targeting conventional glycaemic control for type 2 diabetes mellitus. Cochrane Database of Systematic Reviews 2013, Issue 11. Art. No.: CD008143. DOI: 10.1002/14651858.CD008143.pub3.	Analysis 1.1. Comparison 1 Intensive glycaemic control versus conventional glycaemic control, Outcome 1 All-cause mortality.	-	18
280	CD008143	Hemmingsen B, Lund SS, Gluud C, Vaag A, Almdal TP, Hemmingsen C, Wetterslev J. Targeting intensive glycaemic control versus targeting conventional glycaemic control for type 2 diabetes mellitus. Cochrane Database of Systematic Reviews 2013, Issue 11. Art. No.: CD008143. DOI: 10.1002/14651858.CD008143.pub3.	Analysis 1.68. Comparison 1 Intensive glycaemic control versus conventional glycaemic control, Outcome 68 Mild hypoglycaemia; stratified according to intervention.	1 Exclusively dealing with glycaemic control in usual care setting	9
281	CD008226	Adams SP, Tsang M, Wright JM. Lipid lowering efficacy of atorvastatin. Cochrane Database of Systematic Reviews 2012, Issue 12. Art. No.: CD008226. DOI: 10.1002/14651858.CD008226.pub2.	Analysis 2.2. Comparison 2 Atorvastatin 10 mg vs. control, Outcome 2 Total cholesterol.	-	134
282	CD008226	Adams SP, Tsang M, Wright JM. Lipid lowering efficacy of atorvastatin. Cochrane Database of Systematic Reviews 2012, Issue 12. Art. No.: CD008226. DOI: 10.1002/14651858.CD008226.pub2.	Analysis 3.4. Comparison 3 Atorvastatin 20 mg vs. control, Outcome 4 LDL-cholesterol.	-	53
283	CD008238	Gurion R, Belnik-Plitman Y, Gafter-Gvili A, Paul M, Vidal L, Ben-Bassat I, Shpilberg O, Raanani P. Colony-stimulating factors for prevention and treatment of infectious complications in patients with acute myelogenous leukemia. Cochrane Database of Systematic Reviews 2012, Issue 6. Art. No.: CD008238. DOI: 10.1002/14651858.CD008238.pub3.	Analysis 3.1. Comparison 3 Complete remission, Outcome 1 Complete response.	-	17
284	CD008286	Stead LF, Lancaster T. Combined pharmacotherapy and behavioural interventions for smoking cessation. Cochrane Database of Systematic Reviews 2012, Issue 10. Art. No.: CD008286. DOI: 10.1002/14651858.CD008286.pub2.	Analysis 1.1. Comparison 1 Primary analysis, Outcome 1 Cessation at longest follow-up.	-	40
285	CD008418	Welsh EJ, Cates CJ. Formoterol versus short-acting beta-agonists as relief medication for adults and children with asthma. Cochrane Database of Systematic Reviews 2010, Issue 9. Art. No.: CD008418. DOI: 10.1002/14651858.CD008418.pub2.	Analysis 1.2. Comparison 1 Formoterol versus short-acting beta2-agonist, Outcome 2 Patients with an exacerbation requiring a course of oral corticosteroids.	-	6
286	CD008521	Soares-Weiser K, MacLehose H, Bergman H, Ben-Aharon I, Nagpal S, Goldberg E, Pitan F, Cunliffe N. Vaccines for preventing rotavirus diarrhoea: vaccines in use. Cochrane Database of Systematic Reviews 2012, Issue 11. Art. No.: CD008521. DOI: 10.1002/14651858.CD008521.pub3.	Analysis 1.8. Comparison 1 RV1 versus placebo, Outcome 8 All serious adverse events.	1 Low-mortality countries (WHO strata A % B)	18
287	CD008521	Soares-Weiser K, MacLehose H, Bergman H, Ben-Aharon I, Nagpal S, Goldberg E, Pitan F, Cunliffe N. Vaccines for preventing rotavirus diarrhoea: vaccines in use. Cochrane Database of Systematic Reviews 2012, Issue 11. Art. No.: CD008521. DOI: 10.1002/14651858.CD008521.pub3.	Analysis 1.8. Comparison 1 RV1 versus placebo, Outcome 8 All serious adverse events.	2 High-mortality countries (WHO strata D % E)	7
288	CD008536	Formoso G, Perrone E, Maltoni S, Balduzzi S, D'Amico R, Bassi C, Basevi V, Marata AM, Magrini N, Maestri E. Short and long term effects of tibolone in postmenopausal women. Cochrane Database of Systematic Reviews 2012, Issue 2. Art. No.: CD008536. DOI: 10.1002/14651858.CD008536.pub2.	Analysis 2.2. Comparison 2 Tibolone versus combined HT, Outcome 2 Unscheduled bleeding.	-	15
289	CD008603	Sinclair D, Abba K, Zaman K, Qadri F, Graves PM. Oral vaccines for preventing cholera. Cochrane Database of Systematic Reviews 2011, Issue 3. Art. No.: CD008603. DOI: 10.1002/14651858.CD008603.pub2.	Analysis 1.5. Comparison 1 Whole cell vaccines (all types) versus placebo - Primary efficacy outcomes, Outcome 5 Cases of cholera by age group - First two years of follow-up.	1 Age < 5 years	5
290	CD008603	Sinclair D, Abba K, Zaman K, Qadri F, Graves PM. Oral vaccines for preventing cholera. Cochrane Database of Systematic Reviews 2011, Issue 3. Art. No.: CD008603. DOI: 10.1002/14651858.CD008603.pub2.	Analysis 1.5. Comparison 1 Whole cell vaccines (all types) versus placebo - Primary efficacy outcomes, Outcome 5 Cases of cholera by age group - First two years of follow-up.	2 Age > 5 years	5
291	CD008615	Derry CJ, Derry S, Moore RA. Sumatriptan (oral route of administration) for acute migraine attacks in adults. Cochrane Database of Systematic Reviews 2012, Issue 2. Art. No.: CD008615. DOI: 10.1002/14651858.CD008615.pub2.	Analysis 4.4. Comparison 4 Oral sumatriptan 50 mg versus placebo, Outcome 4 Headache relief at 2 h.	-	18
292	CD008834	Palmer SC, Di Micco L, Razavian M, Craig JC, Perkovic V, Pellegrini F, Jardine MJ, Webster AC, Zoungas S, Strippoli GFM. Antiplatelet agents for chronic kidney disease. Cochrane Database of Systematic Reviews 2013, Issue 4. Art. No.: CD008834. DOI: 10.1002/14651858.CD008834.pub3.	Analysis 1.1. Comparison 1 Antiplatelet agents versus control, Outcome 1 Fatal or nonfatal myocardial infarction.	-	15
293	CD008834	Palmer SC, Di Micco L, Razavian M, Craig JC, Perkovic V, Pellegrini F, Jardine MJ, Webster AC, Zoungas S, Strippoli GFM. Antiplatelet agents for chronic kidney disease. Cochrane Database of Systematic Reviews 2013, Issue 4. Art. No.: CD008834. DOI: 10.1002/14651858.CD008834.pub3.	Analysis 1.7. Comparison 1 Antiplatelet agents versus control, Outcome 7 Major bleeding.	-	18
294	CD008834	Palmer SC, Di Micco L, Razavian M, Craig JC, Perkovic V, Pellegrini F, Jardine MJ, Webster AC, Zoungas S, Strippoli GFM. Antiplatelet agents for chronic kidney disease. Cochrane Database of Systematic Reviews 2013, Issue 4. Art. No.: CD008834. DOI: 10.1002/14651858.CD008834.pub3.	Analysis 1.8. Comparison 1 Antiplatelet agents versus control, Outcome 8 Minor bleeding.	-	14
295	CD008980	Bruins Slot KMH, Berge E. Factor Xa inhibitors versus vitamin K antagonists for preventing cerebral or systemic em- bolism in patients with atrial fibrillation. Cochrane Database of Systematic Reviews 2013, Issue 8. Art. No.: CD008980. DOI: 10.1002/14651858.CD008980.pub2.	Analysis 2.1. Comparison 2 Factor Xa inhibitors versus VKA: route of administration, Outcome 1 Stroke and systemic other embolic events.	1 Oral administration	7
296	CD008982	Hofmeyr GJ, Gulmezoglu AM, Novikova N, Lawrie TA. Postpartum misoprostol for preventing maternal mortality and morbidity. Cochrane Database of Systematic Reviews 2013, Issue 7. Art. No.: CD008982. DOI: 10.1002/14651858.CD008982.pub2.	Analysis 1.5. Comparison 1 Misoprostol versus control (placebo or uterotonic) subgrouped by comparator, Outcome 5 Pyrexia >= 38C.	1 Misoprostol vs other uterotonics	35
297	CD008982	Hofmeyr GJ, Gulmezoglu AM, Novikova N, Lawrie TA. Postpartum misoprostol for preventing maternal mortality and morbidity. Cochrane Database of Systematic Reviews 2013, Issue 7. Art. No.: CD008982. DOI: 10.1002/14651858.CD008982.pub2.	Analysis 1.5. Comparison 1 Misoprostol versus control (placebo or uterotonic) subgrouped by comparator, Outcome 5 Pyrexia >= 38C.	2 Misoprostol vs placebo or nothing	20
298	CD009008	Hemmingsen B, Schroll JB, Lund SS, Wetterslev J, Gluud C, Vaag A, Sonne DP, Lundstrøm LH, Almdal T. Sulphonylurea monotherapy for patients with type 2 diabetes mellitus. Cochrane Database of Systematic Reviews 2013, Issue 4. Art. No.: CD009008. DOI: 10.1002/14651858.CD009008.pub2.	Analysis 3.16. Comparison 3 Sulphonylureas versus thiazolidinediones, Outcome 16 Change in HbA1c from baseline (%).	2 Second-generation SU	17
299	CD009008	Hemmingsen B, Schroll JB, Lund SS, Wetterslev J, Gluud C, Vaag A, Sonne DP, Lundstrøm LH, Almdal T. Sulphonylurea monotherapy for patients with type 2 diabetes mellitus. Cochrane Database of Systematic Reviews 2013, Issue 4. Art. No.: CD009008. DOI: 10.1002/14651858.CD009008.pub2.	Analysis 3.18. Comparison 3 Sulphonylureas versus thiazolidinediones, Outcome 18 Change in weight from baseline (kg).	2 Second-generation SU	10
300	CD009132	Russ TC, Morling JR. Cholinesterase inhibitors for mild cognitive impairment. Cochrane Database of Systematic Reviews 2012, Issue 9. Art. No.: CD009132. DOI: 10.1002/14651858.CD009132.pub2.	Analysis 2.1. Comparison 2 Adverse events, Outcome 1 Any adverse events.	-	5
301	CD009154	van der Linden M, Buckingham K, Farquhar C, Kremer JAM, Metwally M. Luteal phase support for assisted reproduction cycles. Cochrane Database of Systematic Reviews 2011, Issue 10. Art. No.: CD009154. DOI: 10.1002/14651858.CD009154.pub2.	Analysis 6.2. Comparison 6 Progesterone regimens, Outcome 2 Clinical Pregnancy Rate.	4 Low dose vaginal versus high dose vaginal	12
302	CD009157	Chong J, Karner C, Poole P. Tiotropium versus long-acting beta-agonists for stable chronic obstructive pulmonary disease. Cochrane Database of Systematic Reviews 2012, Issue 9. Art. No.: CD009157. DOI: 10.1002/14651858.CD009157.pub2.	Analysis 1.6. Comparison 1 Tiotropium versus LABAs, Outcome 6 Patients with 1 or more exacerbations.	-	6
303	CD009285	Karner C, Chong J, Poole P. Tiotropium versus placebo for chronic obstructive pulmonary disease. Cochrane Database of Systematic Reviews 2012, Issue 7. Art. No.: CD009285. DOI: 10.1002/14651858.CD009285.pub2.	Analysis 1.28. Comparison 1 Tiotropium versus placebo, Outcome 28 Withdrawals.	1 Tiotropium versus placebo Outcome: 28 Withdrawals	22
304	CD009285	Karner C, Chong J, Poole P. Tiotropium versus placebo for chronic obstructive pulmonary disease. Cochrane Database of Systematic Reviews 2012, Issue 7. Art. No.: CD009285. DOI: 10.1002/14651858.CD009285.pub2.	Analysis 1.9. Comparison 1 Tiotropium versus placebo, Outcome 9 Patients with > 1 exacerbation.	1 Tiotropium versus placebo Outcome: 9 Patients with > 1 exacerbation	22
305	CD009382	Dangour AD, Watson L, Cumming O, Boisson S, Che Y, Velleman Y, Cavill S, Allen E, Uauy R. Interventions to improve water quality and supply, sanitation and hygiene practices, and their effects on the nutritional status of children. Cochrane Database of Systematic Reviews 2013, Issue 8. Art. No.: CD009382. DOI: 10.1002/14651858.CD009382.pub2.	Analysis 3.2. Comparison 3 Height-for-age, Outcome 2 Height-for-age (RCTs only).	-	7
306	CD009447	Akl EA, Labedi N, Terrenato I, Barba M, Sperati F, Sempos EV, Muti P, Cook D, Schunemann H. Low molecular weight heparin versus unfractionated heparin for perioperative thromboprophylaxis in patients with cancer. Cochrane Database of Systematic Reviews 2011, Issue 11. Art. No.: CD009447. DOI: 10.1002/14651858.CD009447.	Analysis 1.1. Comparison 1 LMWH vs UFH, Outcome 1 Death.	-	7
307	CD009593	Steingart KR, Schiller I, Horne DJ, Pai M, Boehme CC, Dendukuri N. Xpert® MTB/RIF assay for pulmonary tu- berculosis and rifampicin resistance in adults. Cochrane Database of Systematic Reviews 2014, Issue 1. Art. No.: CD009593. DOI: 10.1002/14651858.CD009593.pub3.	Test 1. TB detection, all studies.		36
308	CD009665	Derry CJ, Derry S, Moore RA. Sumatriptan (subcutaneous route of administration) for acute migraine attacks in adults. Cochrane Database of Systematic Reviews 2012, Issue 2. Art. No.: CD009665. DOI: 10.1002/14651858.CD009665.	Analysis 2.3. Comparison 2 Subcutaneous sumatriptan 6 mg versus placebo, Outcome 3 Headache relief at 1 h.	-	21
309	CD009670	Stead LF, Lancaster T. Behavioural interventions as adjuncts to pharmacotherapy for smoking cessation. Cochrane Database of Systematic Reviews 2012, Issue 12. Art. No.: CD009670. DOI: 10.1002/14651858.CD009670.pub2.	Analysis 1.1. Comparison 1 Effect of increasing behavioural support. Abstinence at longest follow-up, Outcome 1 Subgroups by type of pharmacotherapy.	1 NRT	27
310	CD009825	Rees K, Hartley L, Flowers N, Clarke A, Hooper L, Thorogood M, Stranges S. 'Mediterranean' dietary pattern for the primary prevention of cardiovascular disease. Cochrane Database of Systematic Reviews 2013, Issue 8. Art. No.: CD009825. DOI: 10.1002/14651858.CD009825.pub2.	Analysis 1.1. Comparison 1 Mediterranean dietary intervention versus no intervention or minimal intervention (secondary outcomes - CVD risk factors), Outcome 1 Total cholesterol (mmol/L), change from baseline.	-	8

## Sheet: Particle_Data
All Results From 2013 and earlier Reviews of Particle Physics (RPP)
2013	Review of Particle Physics 2013:J. Beringer et al. (Particle Data Group),Phys. Rev. D86, 010001 (2012) and 2013 partial update for the 2014 edition.	http://pdg.lbl.gov
	Earlier RPP editions can be found at	http://library.web.cern.ch/PDG_publications/review_particle_physics
	"Stable" particle properties have a PDG Listings Code beginning with "S".
Quantity Number	Quantity	PDG Listings Code	Number of Studies Included	RPP Source Years
1	N(1895) BREIT-WIGNER MASS	B004M	8	2013
2	N(1895) BREIT-WIGNER WIDTH	B004W	8	2013
3	N(2060) BREIT-WIGNER MASS	B005M	5	2013
4	N(2060) BREIT-WIGNER WIDTH	B005W	5	2013
5	Delta(1700) --> N pi	B010:desig=1	12	2013
6	Delta(1700) --> N gamma , helicity-1/2 amplitude A(1/2)	B010A1	10	2013
7	Delta(1700) --> N gamma , helicity-3/2 amplitude A(3/2)	B010A2	10	2013
8	Delta(1700) POLE POSITION: -2 * IMAGINARY PART	B010IM	5	2013
9	Delta(1700) BREIT-WIGNER MASS	B010M	14	2013
10	Delta(1700) POLE POSITION: REAL PART	B010RE	5	2013
11	Delta(1700) BREIT-WIGNER WIDTH	B010W	14	2013
12	Delta(1905) --> N pi	B011:desig=1	9	2013
13	Delta(1905) --> N gamma , helicity-1/2 amplitude A(1/2)	B011A1	9	2013
14	Delta(1905) --> N gamma , helicity-3/2 amplitude A(3/2)	B011A2	9	2013
15	Delta(1905) BREIT-WIGNER MASS	B011M	12	2013
16	Delta(1905) BREIT-WIGNER WIDTH	B011W	12	2013
17	Delta(1910) --> N pi	B012:desig=1	7	2013
18	Delta(1910) --> N gamma , helicity-1/2 amplitude A(1/2)	B012A1	6	2013
19	Delta(1910) BREIT-WIGNER MASS	B012M	8	2013
20	Delta(1910) BREIT-WIGNER WIDTH	B012W	8	2013
21	Delta(1930) --> N pi	B013:desig=1	7	2013
22	Delta(1930) BREIT-WIGNER MASS	B013M	9	2013
23	Delta(1930) BREIT-WIGNER WIDTH	B013W	9	2013
24	N(1710)_→_NπΓ1/ΓN(1710)	B014:desig=1	9	2013
25	N(1710) --> N eta	B014:desig=2	5	2013
26	N(1710) --> p gamma , helicity-1/2 amplitude A(1/2)	B014A1	18	2013, 1982
27	N(1710) --> n gamma , helicity-1/2 amplitude A(1/2)	B014A2	15	2013, 1982
28	N(1710) BREIT-WIGNER MASS	B014M	10	2013
29	N(1710) BREIT-WIGNER WIDTH	B014W	11	2013
30	N(1720) --> N eta	B015:desig=2	5	2013
31	N(1720) --> p gamma , helicity-1/2 amplitude A(1/2)	B015A1	20	2013, 1982
32	N(1720) --> p gamma , helicity-3/2 amplitude A(3/2)	B015A2	18	2013, 1982
33	N(1720) --> n gamma , helicity-1/2 amplitude A(1/2)	B015A3	12	2013, 1982
34	N(1720) --> n gamma , helicity-3/2 amplitude A(3/2)	B015A4	12	2013, 1982
35	N(1720) POLE POSITION: -2 * IMAGINARY PART	B015IM	5	2013
36	N(1720) BREIT-WIGNER MASS	B015M	13	2013
37	N(1720) POLE POSITION: REAL PART	B015RE	5	2013
38	N(1720) BREIT-WIGNER WIDTH	B015W	13	2013
39	N(1875)_→_NπΓ1/ΓN(1875)	B016:desig=1	7	2013
40	N(1875) --> p gamma , helicity-1/2 amplitude A(1/2)	B016A1	5	2013
41	N(1875) --> p gamma , helicity-3/2 amplitude A(3/2)	B016A2	5	2013
42	N(1875) BREIT-WIGNER MASS	B016M	7	2013
43	N(1875) BREIT-WIGNER WIDTH	B016W	7	2013
44	N(1990)_→_NπΓ1/ΓN(1990)	B017:desig=1	6	2013
45	N(1990) BREIT-WIGNER MASS	B017M	6	2013
46	N(1990) BREIT-WIGNER WIDTH	B017W	6	2013
47	N(1700)_→_NπΓ1/ΓN(1700)	B018:desig=1	8	2013
48	N(1700) --> p gamma , helicity-1/2 amplitude A(1/2)	B018A1	14	2013, 1982
49	N(1700) --> p gamma , helicity-3/2 amplitude A(3/2)	B018A2	5	2013
50	N(1700) --> n gamma , helicity-1/2 amplitude A(1/2)	B018A3	12	2013, 1982
51	N(1700) --> p gamma , helicity-3/2 amplitude A(3/2)	B018A3	11	1982
52	N(1700) --> n gamma , helicity-3/2 amplitude A(3/2)	B018A4	12	2013, 1982
53	N(1700) BREIT-WIGNER MASS	B018M	9	2013
54	N(1700) BREIT-WIGNER WIDTH	B018W	9	2013
55	Delta(1600) --> N pi	B019:desig=1	8	2013
56	Delta(1600) --> N gamma , helicity-1/2 amplitude A(1/2)	B019A1	7	2013
57	Delta(1600) --> N gamma , helicity-3/2 amplitude A(3/2)	B019A2	7	2013
58	Delta(1600) BREIT-WIGNER MASS	B019M	9	2013
59	Delta(1600) BREIT-WIGNER WIDTH	B019W	9	2013
60	Delta(1900) --> N pi	B030:desig=1	6	2013
61	Delta(1900) BREIT-WIGNER MASS	B030M	7	2013
62	Delta(1900) BREIT-WIGNER WIDTH	B030W	7	2013
63	Delta(1232) --> N gamma , helicity-1/2 amplitude A(1/2)	B033A1	19	2013
64	Delta(1232) --> N gamma , helicity-3/2 amplitude A(3/2)	B033A2	19	2013
65	Delta(1232) --> N gamma, E(2)/M(1) ratio	B033EMR	16	2013
66	MIXED CHARGES	B033M	10	2013
67	Delta(1232)++ MASS	B033M++	5	2013
68	Delta(1232)0 MASS	B033M0	6	2013
69	MIXED CHARGES	B033W	10	2013
70	Delta(1232)0 WIDTH	B033W0	5	2013
71	Lambda(2110) MASS	B035M	6	2013
72	Lambda(2110) WIDTH	B035W	6	2013
73	Λ(1800)_→_NK⎯⎯⎯Γ1/ΓΛ(1800)	B036:desig=1	6	2013
74	Lambda(1800) MASS	B036M	6	2013
75	Lambda(1800) WIDTH	B036W	6	2013
76	PRODUCTION EXPERIMENTS	B037M1	5	2013
77	EXTRAPOLATIONS BELOW N Kbar THRESHOLD	B037M2	5	2013
78	PRODUCTION EXPERIMENTS	B037W1	6	2013
79	EXTRAPOLATIONS BELOW N Kbar THRESHOLD	B037W2	5	2013
80	Λ(1520)_→_NK⎯⎯⎯Γ1/ΓΛ(1520)	B038:desig=1	7	2013, 1982
81	Λ(1520)_→_ΣπΓ2/Γ1	B038:desig=2	6	2013
82	Λ(1520)_→_ΛππΓ3/Γ1	B038:desig=3	5	2013
83	Lambda(1520) MASS	B038M	13	2013, 1982
84	Lambda(1520) WIDTH	B038W	12	2013, 1982
85	Lambda(1820) --> Sigma pi	B039:desig=2	6	2013, 1982
86	Lambda(1820) MASS	B039M	14	2013, 1982
87	Lambda(1820) WIDTH	B039W	13	2013, 1982
88	Λ(1670)_→_NK⎯⎯⎯Γ1/ΓΛ(1670)	B040:desig=1	9	2013, 1982
89	Lambda(1670) --> Sigma pi	B040:desig=3	11	2013, 1982
90	Lambda(1670) MASS	B040M	17	2013, 1982
91	Lambda(1670) WIDTH	B040W	19	2013, 1982
92	Lambda(2100) MASS	B041M	5	2013
93	Lambda(2100) WIDTH	B041W	5	2013
94	Lambda(2350) MASS	B042M	6	2013
95	Σ(1385)_→_ΣπΓ2/Γ1	B043:desig=2	12	2013
96	mΣ(1385)−−mΣ(1385)+mΣ(1385)−−mΣ(1385)+	B043D-+	8	2013
97	Σ(1385)−_MASSΣ(1385)− MASS	B043M-	19	2013
98	Σ(1385)+_MASSΣ(1385)+ MASS	B043M+	24	2013
99	Σ(1385)0_MASSΣ(1385)0 MASS	B043M0	5	2013, 1984
100	Σ(1385)−_WIDTHΣ(1385)− WIDTH	B043W-	17	2013
101	Σ(1385)+_WIDTHΣ(1385)+ WIDTH	B043W+	23	2013
102	Σ(1670)_→_NK⎯⎯⎯Γ1/ΓΣ(1670)	B044:desig=1	6	2013, 1982
103	Sigma(1670) --> Lambda pi	B044:desig=2	7	2013
104	Σ(1670)_→_Λπ(Γ1Γ2)1/2/Γ	B044:desig=2	7	2013
105	Sigma(1670) MASS	B044M	18	2013, 1982
106	Sigma(1670) WIDTH	B044W	19	2013, 1982
107	Σ(1775)_→_NK⎯⎯⎯(Γ1Γ2)1/2/Γ	B045:desig=1	6	2013, 1982
108	Σ(1775)_→_NK⎯⎯⎯Γ1/ΓΣ(1775)	B045:desig=1	8	2013, 1982
109	Sigma(1775) MASS	B045M	16	2013, 1982
110	Sigma(1775) WIDTH	B045W	15	2013, 1982
111	Σ(1915)_→_NK⎯⎯⎯Γ1/ΓΣ(1915)	B046:desig=1	9	2013, 1982
112	Sigma(1915) --> Lambda pi	B046:desig=2	5	2013
113	Sigma(1915) MASS	B046M	16	2013, 1982
114	Sigma(1915) WIDTH	B046W	16	2013, 1982
115	Σ(2030)_→_NK⎯⎯⎯Γ1/ΓΣ(2030)	B047:desig=1	5	2013, 1982
116	Σ(2030)_→_Λπ(Γ1Γ2)1/2/Γ	B047:desig=2	10	2013, 1982
117	Σ(2030)_→_Σπ(Γ1Γ3)1/2/Γ	B047:desig=3	7	2013, 1982
118	Sigma(2030) MASS	B047M	20	2013, 1982
119	Sigma(2030) WIDTH	B047W	18	2013, 1982
120	Sigma(2250) MASS	B048M	10	2013
121	Sigma(2250) WIDTH	B048W	8	2013
122	mass(Xi(1530)-) - mass(Xi(1530))	B049D	5	2013
123	Xi(1530)- MASS	B049M-	6	2013
124	Xi(1530)0 MASS	B049M0	12	2013
125	Xi(1530)0 WIDTH	B049W0	11	2013
126	Xi(1820) MASS	B050M	17	2013
127	Xi(1820) WIDTH	B050W	16	2013
128	Sigma(1670) MASS (PRODUCTION EXPERIMENTS)	B051M	8	2013
129	Sigma(1670) WIDTH (PRODUCTION EXPERIMENTS)	B051W	6	2013
130	Xi(1950) MASS	B052M	12	2013
131	Xi(1950) WIDTH	B052W	12	2013
132	Λ(1690)_→_NK⎯⎯⎯Γ1/ΓΛ(1690)	B055:desig=1	11	2013, 1982
133	Lambda(1690) --> Sigma pi	B055:desig=2	11	2013, 1982
134	Lambda(1690) MASS	B055M	20	2013, 1982
135	Lambda(1690) WIDTH	B055W	19	2013, 1982
136	Lambda(1830) --> N Kbar	B056:desig=1	7	2013, 1982
137	Lambda(1830) --> Sigma pi	B056:desig=2	6	2013, 1982
138	Lambda(1830) MASS	B056M	10	2013, 1982
139	Lambda(1830) WIDTH	B056W	10	2013, 1982
140	Σ(1750)_→_NK⎯⎯⎯Γ1/ΓΣ(1750)	B057:desig=1	5	2013, 1982
141	Σ(1750)_→_Λπ(Γ1Γ2)1/2/Γ	B057:desig=3	6	2013, 1982
142	Sigma(1750) MASS	B057M	12	2013, 1982
143	Sigma(1750) WIDTH	B057W	11	2013, 1982
144	Sigma(1690) MASS (PRODUCTION EXPERIMENTS)	B058M	7	2013
145	Sigma(1690) WIDTH (PRODUCTION EXPERIMENTS)	B058W	7	2013
146	Lambda(1890) --> N Kbar	B060:desig=1	8	2013, 1982
147	Lambda(1890) MASS	B060M	10	2013, 1982
148	Lambda(1890) WIDTH	B060W	10	2013, 1982
149	N(1440)_→_NπΓ1/ΓN(1440)	B061:desig=1	12	2013, 1982
150	N(1440) --> p gamma , helicity-1/2 amplitude A(1/2)	B061A1	22	2013, 2006, 1982
151	N(1440) --> n gamma , helicity-1/2 amplitude A(1/2)	B061A2	18	2013, 1982
152	N(1440) POLE POSITION: -2 * IMAGINARY PART	B061IM	6	2013, 1982
153	N(1440) BREIT-WIGNER MASS	B061M	14	2013, 2006
154	N(1440) POLE POSITION: REAL PART	B061RE	6	2013, 1982
155	N(1440) BREIT-WIGNER WIDTH	B061W	15	2013, 2006
156	N(1520)_→_NπΓ1/ΓN(1520)	B062:desig=1	12	2013
157	N(1520) --> N eta	B062:desig=2	5	2013
158	N(1520) --> p gamma , helicity-1/2 amplitude A(1/2)	B062A1	25	2013, 2006, 1982
159	N(1520) --> p gamma , helicity-3/2 amplitude A(3/2)	B062A2	25	2013, 2006, 1982
160	N(1520) --> n gamma , helicity-1/2 amplitude A(1/2)	B062A3	18	2013, 2006, 1982
161	N(1520) --> n gamma , helicity-3/2 amplitude A(3/2)	B062A4	19	2013, 2006, 1982
162	N(1520) POLE POSITION: -2 * IMAGINARY PART	B062IM	5	2013
163	N(1520) BREIT-WIGNER MASS	B062M	15	2013, 2006, 1982
164	N(1520) POLE POSITION: REAL PART	B062RE	5	2013
165	N(1520) BREIT-WIGNER WIDTH	B062W	15	2013, 2006, 1982
166	N(1535)_→_NπΓ1/ΓN(1535)	B063:desig=1	17	2013, 2006, 1982
167	N(1535)_→_NηΓ2/ΓN(1535)	B063:desig=2	10	2013, 2006, 1982
168	N(1535) --> p gamma , helicity-1/2 amplitude A(1/2)	B063A1	28	2013, 2006, 1982
169	N(1535) --> n gamma , helicity-1/2 amplitude A(1/2)	B063A2	20	2013, 2006, 1982
170	N(1535) POLE POSITION: -2 * IMAGINARY PART	B063IM	7	2013, 2006
171	N(1535) BREIT-WIGNER MASS	B063M	21	2013, 1982
172	N(1535) POLE POSITION: REAL PART	B063RE	7	2013, 2006
173	N(1535) BREIT-WIGNER WIDTH	B063W	22	2013, 1982
174	N(1675)_→_NπΓ1/ΓN(1675)	B064:desig=1	11	2013
175	N(1675) --> p gamma , helicity-1/2 amplitude A(1/2)	B064A1	21	2013, 1982
176	N(1675) --> p gamma , helicity-3/2 amplitude A(3/2)	B064A2	21	2013, 1982
177	N(1675) --> n gamma , helicity-1/2 amplitude A(1/2)	B064A3	18	2013, 1982
178	N(1675) --> n gamma , helicity-3/2 amplitude A(3/2)	B064A4	18	2013, 1982
179	N(1675) POLE POSITION: -2 * IMAGINARY PART	B064IM	5	2013
180	N(1675) BREIT-WIGNER MASS	B064M	12	2013
181	N(1675) POLE POSITION: REAL PART	B064RE	5	2013
182	N(1675) BREIT-WIGNER WIDTH	B064W	12	2013
183	N(1680)_→_NπΓ1/ΓN(1680)	B065:desig=1	11	2013
184	N(1680) --> p gamma , helicity-1/2 amplitude A(1/2)	B065A1	20	2013, 1982
185	N(1680) --> p gamma , helicity-3/2 amplitude A(3/2)	B065A2	21	2013, 1982
186	N(1680) --> n gamma , helicity-1/2 amplitude A(1/2)	B065A3	18	2013, 1982
187	N(1680) --> n gamma , helicity-3/2 amplitude A(3/2)	B065A4	17	2013, 1982
188	N(1680) POLE POSITION: -2 * IMAGINARY PART	B065IM	5	2013
189	N(1680) BREIT-WIGNER MASS	B065M	12	2013
190	N(1680) POLE POSITION: REAL PART	B065RE	5	2013
191	N(1680) BREIT-WIGNER WIDTH	B065W	12	2013
192	N(1650)_→_NπΓ1/ΓN(1650)	B066:desig=1	11	2013
193	N(1650) --> N eta	B066:desig=2	6	2013
194	N(1650) --> p gamma , helicity-1/2 amplitude A(1/2)	B066A1	22	2013, 2006, 1982
195	N(1650) --> n gamma , helicity-1/2 amplitude A(1/2)	B066A2	18	2013, 2006, 1982
196	N(1650) POLE POSITION: -2 * IMAGINARY PART	B066IM	6	2013
197	N(1650) BREIT-WIGNER MASS	B066M	17	2013, 2006, 1982
198	N(1650) POLE POSITION: REAL PART	B066RE	6	2013
199	N(1650) BREIT-WIGNER WIDTH	B066W	18	2013, 2006, 1982
200	Sigma(1880) --> Lambda pi	B067:desig=2	6	2013
201	Sigma(1880) MASS	B067M	7	2013
202	Sigma(1880) WIDTH	B067W	7	2013
203	Xi(2030) MASS	B068M	6	2013
204	Xi(2030) WIDTH	B068W	5	2013
205	N(2190)_→_NπΓ1/ΓN(2190)	B071:desig=1	10	2013
206	N(2190) BREIT-WIGNER MASS	B071M	10	2013
207	N(2190) BREIT-WIGNER WIDTH	B071W	10	2013
208	Lambda(1810) MASS	B077M	6	2013
209	Lambda(1810) WIDTH	B077W	5	2013
210	Sigma(1660) MASS	B079M	10	2013, 1982
211	Sigma(1660) WIDTH	B079W	10	2013, 1982
212	Delta(1620) --> N pi	B082:desig=1	11	2013
213	Delta(1620) --> N gamma , helicity-1/2 amplitude A(1/2)	B082A1	9	2013
214	Delta(1620) BREIT-WIGNER MASS	B082M	13	2013
215	Delta(1620) BREIT-WIGNER WIDTH	B082W	13	2013
216	Delta(1950) --> N pi	B083:desig=1	9	2013
217	Delta(1950) --> N gamma , helicity-1/2 amplitude A(1/2)	B083A1	7	2013
218	Delta(1950) --> N gamma , helicity-3/2 amplitude A(3/2)	B083A2	7	2013
219	Delta(1950) BREIT-WIGNER MASS	B083M	12	2013
220	Delta(1950) BREIT-WIGNER WIDTH	B083W	12	2013
221	Delta(2420) BREIT-WIGNER MASS	B084M	5	2013
222	Delta(2420) BREIT-WIGNER WIDTH	B084W	5	2013
223	N(2220)_→_NπΓ1/ΓN(2220)	B090:desig=1	6	2013
224	N(2220) BREIT-WIGNER MASS	B090M	5	2013
225	N(2220) BREIT-WIGNER WIDTH	B090W	5	2013
226	Sigma(1940) --> Lambda pi	B098:desig=2	6	2013, 1982
227	Sigma(1940) MASS	B098M	9	2013, 1982
228	Sigma(1940) WIDTH	B098W	10	2013, 1982
229	Lambda(1600) MASS	B101M	6	2013
230	Lambda(1600) WIDTH	B101W	5	2013
231	mass(Sigma(c)++) - mass(Lambda(c)+)	B104D++	13	2013
232	mass(Sigma(c)0) - mass(Lambda(c)+)	B104D0	12	2013
233	mass(Sigma(c)++) - mass(Sigma(c)0)	B104D13	7	2013
234	N(2250)_→_NπΓ1/ΓN(2250)	B113:desig=1	6	2013
235	N(2250) BREIT-WIGNER MASS	B113M	6	2013
236	N(2250) BREIT-WIGNER WIDTH	B113W	6	2013
237	Delta(1920) --> N pi	B117:desig=1	8	2013
238	Delta(1920) BREIT-WIGNER MASS	B117M	10	2013
239	Delta(1920) BREIT-WIGNER WIDTH	B117W	10	2013
240	Lambda(c)(2595)+ - Lambda(c)+ MASS DIFFERENCE	B119D	5	2013
241	N(2100) BREIT-WIGNER MASS	B132M	6	2013
242	N(2100) BREIT-WIGNER WIDTH	B132W	6	2013
243	Delta(1940) BREIT-WIGNER MASS	B136M	5	2013
244	Delta(1940) BREIT-WIGNER WIDTH	B136W	5	2013
245	N(1900) BREIT-WIGNER MASS	B144M	5	2013
246	N(1900) BREIT-WIGNER WIDTH	B144W	5	2013
247	ω(782)_→_neutrals_(excluding_π0γ_)(Γ4+Γ2)/Γ1	M001:desig=13	7	2013
248	ω(782)_→_π+π−See also Γ(ω(782) → π+π− )/Γ(ω(782) → π+π−π0 ) : Γ3/Γ1.	M001:desig=2	11	2013
249	ω(782)_→_π0γΓ2/Γ1	M001:desig=3	7	2013
250	ω(782)_→_ηγΓ5/Γω(782)	M001:desig=6	6	2013
251	ω(782)_→_e+e−Γ9/Γω(782)	M001:desig=7	8	2013
252	ω(782)_→_e+e−Γ9/Γω(782)×Γ1/Γω(782)	M001:desig=7	7	2013
253	omega(782) MASS	M001M	24	2013, 1982
254	omega(782) WIDTH	M001W	18	2013, 1982
255	η′(958)_→_γγ	M002:desig=6	10	2013
256	η′(958)_→_γγ / pi0 pi0 eta	M002:desig=6	8	2013
257	η′(958)_→_γγ / Total	M002:desig=6	6	2013
258	eta'(958) MASS	M002M	12	2013
259	f_0(980) --> PPIPI /K Kbar	M003:desig=1	6	2013
260	f_0(980) --> gamma gamma	M003:desig=5	5	2013
261	f(0)(980) MASS	M003M1	39	2013
262	f(0)(980) WIDTH	M003W1	31	2013
263	ϕ(1020)_→_K+K−Γ1/Γϕ(1020)	M004:desig=1	7	2013
264	ϕ(1020)_→_η′(958)γΓ25/Γϕ(1020)	M004:desig=194	5	2013
265	ϕ(1020)_→_K(L)0_K(S)0Γ2/Γ1	M004:desig=2	6	2013
266	ϕ(1020)_→_K(L)0_K(S)0Γ2/Γϕ(1020)	M004:desig=2	8	2013
267	ϕ(1020)_→_f0(980)γΓ17/Γϕ(1020)	M004:desig=20	5	2013
268	phi(1020) --> pi0 eta gamma	M004:desig=22	5	2013
269	ϕ(1020)_→_ηγΓ6/Γϕ(1020)	M004:desig=4	12	2013, 1982
270	ϕ(1020)_→_e+e−Γ9/Γϕ(1020)	M004:desig=5	7	2013
271	ϕ(1020)_→_μ+μ−Γ10/Γϕ(1020)	M004:desig=6	7	2013, 1982
272	ϕ(1020)_→_π0γΓ7/Γϕ(1020)	M004:desig=7	5	2013, 1982
273	phi(1020) MASS	M004M	34	2013
274	phi(1020) WIDTH	M004W	19	2013
275	f_2(1270) --> 2pi+ 2pi-	M005:desig=2	5	2013
276	f2(1270)_→_KK⎯⎯⎯	M005:desig=4	9	2013
277	f2(1270)_→_γγ	M005:desig=8	16	2013
278	f(2)(1270) MASS	M005M	33	2013
279	f(2)(1270) WIDTH	M005W	31	2013
280	f_1(1420) --> gamma gamma^*	M006:desig=7	5	2013
281	f(1)(1420) MASS	M006M2	21	2013
282	f(1)(1420) WIDTH	M006W	19	2013
283	f1(1285)_→_KK⎯⎯⎯π	M008:desig=1	5	2013
284	f(1)(1285) MASS	M008M	48	2013
285	f(1)(1285) WIDTH	M008W	36	2013
286	mass(rho(770)0) - mass(rho(770)+-)	M009D	6	2013
287	NEUTRAL ONLY, e+ e-	M009M0	8	2013, 1976
288	NEUTRAL ONLY, PHOTOPRODUCED	M009M0P	8	2013
289	NEUTRAL ONLY, OTHER REACTIONS	M009M0R	41	2013, 1976
290	CHARGED ONLY, HADROPRODUCED	M009M2	17	2013, 1976
291	CHARGED ONLY, tau DECAYS and e+ e-	M009M5	5	2013
292	NEUTRAL ONLY, e+ e-	M009W0	8	2013, 1976
293	NEUTRAL ONLY, PHOTOPRODUCED	M009W0P	9	2013
294	NEUTRAL ONLY, OTHER REACTIONS	M009W0R	30	2013, 1976
295	CHARGED ONLY, HADROPRODUCED	M009W2	17	2013, 1976
296	CHARGED ONLY, tau DECAYS and e+ e-	M009W5	5	2013
297	a(1)(1260) MASS	M010M	18	2013
298	a(1)(1260) WIDTH	M010W	20	2013
299	b(1)(1235) D-wave/S-wave AMPLITUDE RATIO IN DECAY OF b(1)(1235) --> omega pi	M011DS	8	2013
300	b(1)(1235) MASS	M011M	12	2013
301	b(1)(1235) WIDTH	M011W	12	2013
302	a_2(1320) --> f_2(1270) pi	M012:desig=12	8	2013
303	a_2(1320) --> K Kbar	M012:desig=2	9	2013
304	a_2(1320) --> gamma gamma	M012:desig=9	11	2013
305	a(2)(1320) mass, 3pi mode	M012M1	19	2013
306	a(2)(1320) mass, K Kbar mode	M012M2	8	2013
307	a(2)(1320) mass, eta pi mode	M012M3	9	2013
308	a(2)(1320) width, 3pi mode	M012W1	19	2013
309	a(2)(1320) width, K Kbar mode	M012W2	8	2013
310	a(2)(1320) width, eta pi mode	M012W3	8	2013
311	f′2(1525)_→_KK⎯⎯⎯	M013:desig=2	7	2013
312	f2'(1525) PRODUCED BY PION BEAM	M013M1	5	2013
313	f2'(1525) PRODUCED BY K+- BEAM	M013M2	11	2013
314	f2'(1525) PRODUCED IN e+ e- ANNIHILATION	M013M3	9	2013
315	f2'(1525) PRODUCED BY PION BEAM	M013W1	6	2013
316	PRODUCED BY K+- BEAM	M013W2	11	2013
317	PRODUCED IN e+ e- ANNIHILATION	M013W3	9	2013
318	f(0)(500) BREIT-WIGNER MASS OR K-MATRIX POLE PARAMETERS	M014M	10	2013
319	f(0)(500) BREIT-WIGNER WIDTH	M014W	10	2013
320	2pi MODE Mass	M015M1	12	2013
321	K Kbar AND K Kbar pi MODES Mass	M015M2	5	2013
322	(4pi)+- MODE Mass	M015M3	9	2013
323	omega pi MODE Mass	M015M5	5	2013
324	2pi MODE Width	M015W1	13	2013
325	K Kbar AND K Kbar pi MODES Width	M015W2	5	2013
326	(4pi)+- MODE Width	M015W3	7	2013
327	omega pi MODE Width	M015W5	5	2013
328	f(4)(2050) MASS	M016M	19	2013
329	f(4)(2050) WIDTH	M016W	20	2013
330	a(4)(2040) MASS	M017M	11	2013
331	a(4)(2040) WIDTH	M017W	11	2013
332	K*(892) Mass CHARGED ONLY, HADROPRODUCED	M018M1	20	2013
333	K*(892) Mass NEUTRAL ONLY	M018M2	23	2013
334	K*(892) Width CHARGED ONLY, HADROPRODUCED	M018W1	15	2013
335	K*(892) Width NEUTRAL ONLY	M018W2	20	2013
336	K(0)*(1430) MASS	M019M	6	2013
337	K(0)*(1430) WIDTH	M019W	6	2013
338	K∗2(1430)_→_K∗(892)πΓ2/Γ1	M022:desig=2	6	2013
339	K∗2(1430)_→_KρΓ4/Γ1	M022:desig=3	5	2013
340	CHARGED ONLY, WITH FINAL STATE K pi	M022M1	11	2013
341	NEUTRAL ONLY	M022M4	14	2013
342	CHARGED ONLY, WITH FINAL STATE K pi	M022W1	5	2013
343	NEUTRAL ONLY	M022W4	14	2013
344	K(2)(1770) MASS	M023M	10	2013
345	K(2)(1770) WIDTH	M023W	10	2013
346	ηc(1S)_→_pp⎯⎯	M026:desig=12	5	2013
347	ηc(1S)_→_KK⎯⎯⎯π	M026:desig=14	5	2013
348	ηc(1S)_→_ϕϕ	M026:desig=17	5	2013
349	ηc(1S)_→_γγ	M026:desig=31	22	2013
350	eta(c)(1S) MASS	M026M	29	2013
351	eta(c)(1S) WIDTH	M026W	19	2013
352	eta(1405) --> eta pi pi MODE Mass	M027M1	11	2013
353	eta(1405) -->K Kbar pi MODE (a(0)(980) pi or direct K Kbar pi)	M027M4	8	2013
354	eta(1405) --> K Kbar pi MODE (unresolved)	M027M6	11	2013
355	eta(1405) --> eta pi pi MODE Width	M027W1	10	2013
356	K Kbar pi MODE (a(0)(980) pi or direct K Kbar pi)	M027W4	8	2013
357	K Kbar pi MODE (unresolved)	M027W6	10	2013
358	S-CHANNEL Nbar N Mass	M033M2	6	2013
359	pi(2)(1670) WIDTH	M034W	16	2013
360	K(4)*(2045) MASS	M035M	6	2013
361	K(4)*(2045) WIDTH	M035W	6	2013
362	a_0(980) --> K Kbar	M036:desig=3	5	2013
363	eta pi FINAL STATE ONLY	M036M1	21	2013
364	a(0)(980) WIDTH	M036W1	18	2013
365	eta(1295) MASS	M037M	5	2013
366	f(2)(1810) MASS	M038M	6	2013
367	f(2)(1810) WIDTH	M038W	6	2013
368	K(2)(2250) MASS	M040M	6	2013
369	f2(2150) Mass ηη_MODE	M042M3	5	2013
370	f0(2150) eta eta MODE	M042W3	5	2013
371	omega(3)(1670) MASS	M045M	10	2013
372	omega(3)(1670) WIDTH	M045W	10	2013
373	Υ(4S)_→_B+B−Γ2/Γ4	M047:desig=10	5	2013
374	Υ(2S)_→_Υ(1S)π+π− / Total (Abbreviation MM in the COMMENT field below stands for missing mass.)	M048:desig=3	8	2013
375	Υ(3S)_→_Υ(2S)π+π−Γ2/ΓΥ(3S)	M048:desig=4	6	2013
376	Υ(1S)_→_μ+μ−Γ3/ΓΥ(1S)	M049:desig=1	14	2013, 1988
377	Upsilon(1S) --> hadrons	M049:desig=101	8	2013
378	Upsilon(1S) MASS	M049M	5	2013
379	Υ(2S)_→_μ+μ−Γ4/ΓΥ(2S)	M052:desig=1	5	2013
380	Upsilon(2S) --> hadrons	M052:desig=101	7	2013
381	Υ(2S)_→_Υ(1S)π+π− / Total (Abbreviation MM in the COMMENT field below stands for missing mass.)	M052:desig=4	9	2013
382	Υ(2S)_→_Υ(1S)π0π0Γ2/ΓΥ(2S)	M052:desig=5	5	2013
383	Υ(2S)_→_γχb2(1P)Γ15/ΓΥ(2S)	M052:desig=7	6	2013
384	Υ(2S)_→_γχb1(1P)Γ14/ΓΥ(2S)	M052:desig=8	6	2013
385	Υ(2S)_→_γχb0(1P)Γ16/ΓΥ(2S)	M052:desig=9	6	2013
386	ψ(3770)_→_e+e−Γ8	M053:desig=1	7	2013
387	ψ(3770)_→_DD⎯⎯⎯(Γ2+Γ3)/Γψ(3770)	M053:desig=2	5	2013
388	ψ(3770)_→_D0D⎯⎯⎯0Γ2/Γ3	M053:desig=5	5	2013
389	mass(psi(3770)) - mass(psi(2S))	M053DM	5	2013
390	psi(3770) MASS (MeV)	M053M	9	2013, 2006
391	psi(3770) WIDTH	M053W	9	2013
392	chi_c1(1P) --> gamma J/psi(1S)	M055:desig=1	9	2013
393	chi(c1)(1P) MASS	M055M	14	2013
394	chi(c0)(1P) MASS	M056M	12	2013
395	chi(c0)(1P) WIDTH	M056W	7	2013
396	chi_c2(1P) --> gamma J/psi(1S)	M057:desig=6	6	2013
397	chi(c2)(1P) MASS	M057M	16	2013
398	pi(1300) MASS	M058M	7	2013
399	pi(1300) WIDTH	M058W	7	2013
400	eta(c)(2S) MASS	M059M	11	2013
401	eta(c)(2S) WIDTH	M059W	7	2013
402	K(3)*(1780) MASS	M060M	14	2013
403	K(3)*(1780) WIDTH	M060W	12	2013
404	D^*(2007)0 --> D0 gamma	M061:desig=2	8	2013
405	D^*(2010)+ --> D0 pi+	M062:desig=1	6	2013
406	D^*(2010)+ --> D+ pi0	M062:desig=3	5	2013
407	mass(D*(2010)+) - mass(D0)	M062DM	18	2013
408	K(1)(1400) MASS	M064M	8	2013
409	K(1)(1400) WIDTH	M064W	8	2013
410	pi pi MODE Mass	M065M1	11	2013
411	2 ( pi+ pi- ) MODE Mass	M065M4	8	2013
412	pi pi MODE Width	M065W1	11	2013
413	2 ( pi+ pi- ) MODE Width	M065W4	8	2013
414	f(2)(1430) MASS	M066M1	5	2013
415	f(2)(1430) WIDTH	M066W1	5	2013
416	e+ e- PRODUCTION	M067M1	7	2013
417	e+ e- PRODUCTION	M067W1	7	2013
418	f(0)(1710) MASS	M068M	40	2013
419	f(0)(1710) WIDTH	M068W	36	2013
420	J/ψ(1S)_→_e+e- / Total	M070:desig=1	5	2013
421	J/ψ(1S)_→_e+e−	M070:desig=1	7	2013
422	J/ψ(1S)_→_K+K⎯⎯⎯∗(892)−_+_c.c.	M070:desig=121	5	2013
423	J/ψ(1S)_→_e+e- / μ+μ−	M070:desig=2	6	2013
424	J/ψ(1S)_→_μ+μ− times e+e- / Total	M070:desig=2	5	2013
425	J/ψ(1S)_→_μ+μ−/Total	M070:desig=2	5	2013
426	J/ψ(1S)_→_ρπ	M070:desig=20	8	2013
427	J/psi(1S) --> rho0 pi0	M070:desig=21	5	2013
428	J/ψ(1S)_→_pp⎯⎯	M070:desig=50	9	2013
429	J/ψ(1S)_→_ΛΛ⎯⎯⎯	M070:desig=60	6	2013
430	J/ψ(1S)_→_Σ0Σ⎯⎯⎯0	M070:desig=63	5	2013
431	J/psi(1S) --> gamma eta	M070:desig=83	5	2013
432	J/psi(1S) --> gamma eta^'(958)	M070:desig=84	7	2013
433	J/ψ(1S)_→_γf2(1270)	M070:desig=86	5	2013
434	J/psi(1S) --> gamma f_1(1285)	M070:desig=88	5	2013
435	J/psi(1S) --> gamma eta(1405/1475) --> gamma K Kbar pi	M070:desig=89	6	2013
436	J/psi(1S) --> gamma f_0(1710) --> gamma K Kbar	M070:desig=91	5	2013
437	J/psi(1S) MASS	M070M	15	2013, 1980
438	J/psi(1S) WIDTH	M070W	9	2013, 1980
439	ψ(2S)_→_J/ψ(1S)π+π−Γ12/Γ11	M071:desig=13	5	2013
440	ψ(2S)_→_J/ψ(1S)π0π0Γ12/Γ11	M071:desig=14	5	2013
441	ψ(2S)_→_J/ψ(1S)ηΓ13/Γψ(2S)	M071:desig=15	7	2013
442	ψ(2S)_→_J/ψ(1S)π0Γ14/Γψ(2S)	M071:desig=18	5	2013
443	mass(psi(2S)) - mass(J/psi(1S))	M071DM	5	2013
444	psi(2S) MASS	M071M	10	2013, 1982
445	psi(2S) WIDTH	M071W	7	2013, 1982
446	X(4260) MASS	M074M	5	2013
447	X(4260) WIDTH	M074W	5	2013
448	pi(1800) MASS	M075M	10	2013
449	pi(1800) WIDTH	M075W	10	2013
450	gamma ENERGY IN Upsilon(2S) DECAY (from Chi_b0(1P))	M076DM	6	2013
451	gamma ENERGY IN Upsilon(2S) DECAY (from Chi_b1(1P))	M077DM	8	2013
452	gamma ENERGY IN Upsilon(2S) DECAY	M078DM	8	2013
453	f(J)(2220) MASS	M082M	7	2013
454	f(J)(2220) WIDTH	M082W	5	2013
455	X(1835) MASS	M085M	6	2013
456	K*(1410) MASS	M094M	5	2013
457	K*(1410) WIDTH	M094W	5	2013
458	D(1)(2420)0 MASS	M097M	12	2013
459	D(1)(2420)0 POLARIZATION AMPLITUDE A(D(1))	M097PAH	5	2013
460	D(1)(2420)0 WIDTH	M097W	11	2013
461	eta(2)(1870) MASS	M101M	7	2013
462	eta(2)(1870) WIDTH	M101W	7	2013
463	phi(2170) MASS	M103M	5	2013
464	phi(2170) WIDTH	M103W	5	2013
465	rho(1450) omega pi MODE	M105M3	5	2013
466	pi pi MODE Mass	M105M5	11	2013
467	pi pi MODE Width	M105W5	11	2013
468	f(2)(2010) MASS	M106M	5	2013
469	f(2)(2010) WIDTH	M106W	5	2013
470	f(2)(2300) MASS	M107M	5	2013
471	f(2)(2300) WIDTH	M107W	5	2013
472	pi(1)(1400) MASS	M111M	7	2013
473	pi(1)(1400) WIDTH	M111W	7	2013
474	f(2)(1640) MASS	M117M	6	2013
475	D_2^*(2460)0 --> D+ pi-	M119:desig=1	7	2013
476	D(2)*(2460)0 MASS	M119M	14	2013
477	D(2)*(2460)0 WIDTH	M119W	11	2013
478	Ds1(2536)+_→_D∗(2007) / Ds1(2536)+_→_D∗(2010)+	M121:desig=4	6	2013
479	D(s1)(2536)+- MASS	M121M	13	2013
480	f(2)(1565) MASS	M123M	15	2013
481	f(2)(1565) WIDTH	M123W	14	2013
482	omega(1420) MASS	M125M	5	2013
483	omega(1420) WIDTH	M125W	5	2013
484	omega(1650) MASS	M126M	10	2013
485	omega(1650) WIDTH	M126W	10	2013
486	f(2)(1950) MASS	M135M	11	2013
487	f(2)(1950) WIDTH	M135W	11	2013
488	h(c)(1P) MASS	M144M	9	2013
489	f(0)(1370) pi pi MODE	M147M1	13	2013
490	f(0)(1370) K Kbar MODE	M147M2	5	2013
491	pi pi MODE Width	M147W1	14	2013
492	K Kbar MODE	M147W2	5	2013
493	D(s2)*(2573) MASS	M148M	6	2013
494	D(s2)*(2573) WIDTH	M148W	5	2013
495	a(0)(1450) MASS	M149M	11	2013
496	a(0)(1450) WIDTH	M149W	11	2013
497	D(2)*(2460)+- MASS	M150M	7	2013
498	B(J)*(5732) MASS	M151M	6	2013
499	f0(1500)_→_ηη	M152:desig=1	5	2013
500	f0(1500)_→_KK⎯⎯⎯	M152:desig=4	5	2013
501	f(0)(1500) MASS	M152M	40	2013
502	f(0)(1500) WIDTH	M152W	39	2013
503	eta(2)(1645) MASS	M154M	5	2013
504	eta(2)(1645) WIDTH	M154W	5	2013
505	f(0)(2020) MASS	M156M	5	2013
506	f(0)(2020) WIDTH	M156W	5	2013
507	chi(c0)(2P) MASS	M159M	5	2013
508	chi(c0)(2P) WIDTH	M159W	5	2013
509	a(2)(1700) MASS	M162M	7	2013
510	a(2)(1700) WIDTH	M162W	7	2013
511	pi(1)(1600) MASS	M164M	5	2013
512	pi(1)(1600) WIDTH	M164W	5	2013
513	eta(b)(1S) MASS	M171M	6	2013
514	mass(Upsilon(1S)) - mass(eta(b))	M171M2	5	2013
515	D(s0)*(2317)+- MASS	M172M	6	2013
516	D(s1)(2460)+- MASS	M173M	5	2013
517	K(0)*(800) MASS	M174M	7	2013
518	K(0)*(800) WIDTH	M174W	7	2013
519	eta(1475) --> K Kbar pi MODE (K*(892) K dominant) Mass	M175M5	9	2013
520	eta(1475) --> K Kbar pi MODE (K*(892) K dominant) Width	M175W5	9	2013
521	X(3872) MASS FROM J/psi X MODE	M176M	11	2013
522	t --> Wb / W q (q = b, s, d)	Q007:desig=6	5	2013
523	Single t-Quark Production Cross Section in p pbar Collisions at sqrt(s) = 1.96 TeV	Q007STB	10	2013
524	A_FB of t tbar in p pbar Collisions at sqrt(s) = 1.96 TeV	Q007TFB	5	2013
525	t-Quark Mass (Direct Measurements)	Q007TP	54	2013
526	F(0)	Q007TV0	7	2013
527	F(+)	Q007TVP	8	2013
528	t tbar Production Cross Section in p pbar Collisions at sqrt(s) = 1.96 TeV	Q007TX	35	2013
529	t tbar Production Cross Section in p p Collisions at sqrt(s) = 7 TeV	Q007TX7	10	2013
530	e ELECTRIC DIPOLE MOMENT (d)	S003EDM	8	2013
531	delta PARAMETER	S004DEL	7	2013
532	eta PARAMETER	S004ETA	7	2013
533	mu MASS	S004M	7	2013, 1988, 1982
534	mu(mu)/(ehbar/2m(mu))-1 = (g(mu)-2)/2	S004MM	9	2013, 1988
535	mu/p MAGNETIC MOMENT RATIO	S004MPR	19	2013, 1988, 1976
536	xi' = LONGITUDINAL POLARIZATION OF e+	S004PL	5	2013
537	rho PARAMETER	S004RHO	12	2013, 1988
538	mu MEAN LIFE tau	S004T	13	2013, 1988, 1976
539	ABS((xi PARAMETER) * (mu LONGITUDINAL POLARIZATION))	S004XI	9	2013
540	Number of Light nu Types from Direct Measurement of Invisible Z Width	S007NI	10	2013
541	pi+ --> e+ nu_e pi0	S008:desig=4	8	2013
542	pi+- CHARGE RADIUS	S008CR	11	2013
543	mass(pi+) - mass(mu+)	S008D	6	2013, 1988
544	F(A), AXIAL-VECTOR FORM FACTOR	S008FA	7	2013
545	pi+- MASS	S008M	15	2013, 1988
546	pi+- MEAN LIFE	S008T	12	2013, 1988
547	LINEAR COEFFICIENT OF pi0 ELECTROMAGNETIC FORM FACTOR	S009A	9	2013
548	mass(pi+-) - mass(pi0)	S009D	9	2013, 1988
549	pi0 MEAN LIFE	S009T	15	2013, 1988, 1976
550	K+_→_e+νe / MU NU	S010:desig=11	7	2013, 1988
551	K+ --> pi0 e+ nu_e gamma	S010:desig=18	6	2013
552	K+_→_π+π0 / mu nu	S010:desig=2	5	2013
553	K+_→_π+π0 / Total	S010:desig=2	5	2013, 1988
554	K+ --> pi+ nu nubar	S010:desig=20	5	2013
555	K+_→_π+π+π−	S010:desig=3	10	2013, 1988
556	K+ --> pi+ pi0 gamma (DE)	S010:desig=38	7	2013
557	K+_→_π+π0π0	S010:desig=4	8	2013, 1988
558	K+_→_π0μ+νμ / PI0 E NU	S010:desig=5	11	2013
559	K+_→_π0e+νe / PI+PI+PI-	S010:desig=6	6	2013
560	K+_→_π+π−e+νe	S010:desig=7	7	2013, 1988
561	ABS(f(S)/f(+)) FOR K(e3)+- DECAY	S010FS	7	2013
562	ABS(f(T)/f(+)) FOR K(e3)+- DECAY	S010FT	7	2013
563	LINEAR COEFFICIENT g FOR K+- --> pi+- pi+ pi-	S010GT	11	2013
564	LINEAR COEFFICIENT g FOR K+- --> pi+- pi0 pi0	S010GTP	9	2013
565	QUADRATIC COEFFICIENT h FOR K+- --> pi+- pi+ pi-	S010HT	5	2013
566	QUADRATIC COEFFICIENT h FOR K+- --> pi+- pi0 pi0	S010HTP	9	2013
567	QUADRATIC COEFFICIENT k FOR K+- --> pi+- pi+ pi-	S010KT	5	2013
568	lambda(+) (LINEAR ENERGY DEPENDENCE OF f(+) IN K(e3)+- DECAY)	S010L+E	7	2013
569	K+- MASS	S010M	9	2013, 1988
570	K+- MEAN LIFE	S010T	14	2013, 1988
571	CPT-VIOLATION PARAMETERS: IMAGINARY PART OF delta	S011DIM	5	2013
572	mass(K0) - mass(K+-)	S011DM	5	2013
573	K0 MASS	S011M	8	2013
574	K0 MEAN SQUARE CHARGE RADIUS	S011SCR	5	2013
575	K(S)0_→_π+π−Γ2/Γ1	S012:desig=1	13	2013
576	K(S)0_→_π±e∓νeΓ8/ΓK(S)0	S012:desig=11	5	2013, 1996
577	K(S)0_→_π0π0Γ1/ΓK(S)0	S012:desig=2	5	2013, 1986
578	K0S --> pi+ pi- pi0	S012:desig=8	5	2013
579	K(S)0 MEAN LIFE	S012T	27	2013, 1986
580	K(L)0_→_π0π0Violates CP conservation.	S013:desig=11	7	2013, 1986
581	K0L --> pi+- e-+ nu_e gamma	S013:desig=12	5	2013
582	K(L)0_→_π+π−π0Γ7	S013:desig=2	9	2013
583	K(L)0_→_π+π−π0Γ7/(Γ7+Γ2+Γ1)	S013:desig=2	10	2013
584	K0L --> e+ e- e+ e-	S013:desig=22	8	2013
585	K(L)0_→_π±e∓νe(Γ2+Γ1)	S013:desig=4	6	2013
586	K(L)0_→_π±e∓νeΓ2/Γ1	S013:desig=4	12	2013, 1986
587	K0L --> mu+ mu-	S013:desig=6	7	2013
588	K(L)0_→_2γΓ17/Γ6	S013:desig=9	5	2013
589	A(L)(mu) = [Gamma(pi- mu+ nu(mu)) - Gamma(pi+ mu- nubar(mu))]/SUM	S013A1	5	2013
590	a(1)/a(2) FORM FACTOR FOR M1 DIRECT EMISSION AMPLITUDE	S013A12	5	2013
591	A(L)(e) = [Gamma(pi- e+ nu(e)) - Gamma(pi+ e- nubar(e))]/SUM	S013A2	7	2013
592	mass(K(L)0) - mass(K(S)0)	S013D	40	2013, 1986
593	PHASE DIFFERENCE phi(00) - phi(+-)	S013DF	9	2013, 1996
594	ABS(eta(+-)) = ABS(A(K(L)0 --> pi+ pi-) / A(K(S)0 --> pi+ pi-))	S013E+-	18	2013, 1996, 1986
595	ABS(eta(00)) = ABS(A(K(L)0 --> 2pi0) / A(K(S)0 --> 2pi0))	S013E00	13	2013, 1986
596	Re(epsilon'/epsilon) = (1-ABS(eta(00)/eta(+-)))/3	S013EPS	11	2013
597	ABS(eta(00)/eta(+-))	S013ER	8	2013, 1996
598	phi(+-), PHASE of eta(+-)	S013F+-	18	2013, 1986
599	phi(00), PHASE OF eta(00)	S013FOO	7	2013, 1986
600	LINEAR COEFFICIENT g FOR K(L)0 --> pi+ pi- pi0	S013GT0	16	2013
601	QUADRATIC COEFFICIENT h FOR K(L)0 --> pi+ pi- pi0	S013HT0	6	2013
602	x = A(Kbar0 --> pi- lepton+ nu)/A(K0 --> pi- lepton+ nu) = A(DeltaS=-DeltaQ)/A(DeltaS=DeltaQ): IMAGINARY PART OF x	S013IMX	21	2013
603	Im(xi) in K(mu3)0 DECAY (from transverse mu pol.)	S013IXI	5	2013
604	LINEAR COEFFICIENT j FOR K(L)0 --> pi+ pi- pi0	S013JT0	6	2013
605	lambda(+) (LINEAR ENERGY DEPENDENCE OF f(+) IN K(e3)0 DECAY)	S013L+E	18	2013, 2004
606	lambda(+) (LINEAR ENERGY DEPENDENCE OF f(+) IN K(mu3)0 DECAY)	S013L+M	12	2013, 2004
607	lambda(0) (LINEAR ENERGY DEPENDENCE OF f(0) IN K(mu3)0 DECAY)	S013L0	17	2013, 2004
608	x = A(Kbar0 --> pi- lepton+ nu)/A(K0 --> pi- lepton+ nu) = A(DeltaS=-DeltaQ)/A(DeltaS=DeltaQ): REAL PART OF x	S013REX	22	2013
609	K(L)0 MEAN LIFE	S013T	9	2013, 1986
610	η_→_2γ	S014:desig=1	10	2013
611	η_→_2γ / NEUTRAL MODES	S014:desig=1	9	2013
612	η_→_neutral_modes / pi+pi0pi-	S014:desig=101	7	2013
613	η_→_π0 2γ / NEUTRAL MODES	S014:desig=103	5	2013
614	η_→_3π0 / All Neutral Modes	S014:desig=2	7	2013
615	η_→_3π0 / gamma gamma	S014:desig=2	12	2013
616	η_→_3π0/π+π−π0	S014:desig=3	9	2013
617	η_→_gamma gamma / π+π−π0	S014:desig=3	5	2013
618	η_→_pi+pi-gamma/ π+π−π0	S014:desig=3	10	2013, 1988
619	η_→_π0 2γ / NEUTRAL MODES	S014:desig=7	7	1986
620	η_→_e+e−γ	S014:desig=8	5	2013
621	alpha PARAMETER FOR eta --> 3pi0	S014A0	11	2013
622	pi+ pi- pi0 LEFT-RIGHT ASYMMETRY PARAMETER	S014A1	11	2013, 1988
623	pi+ pi- gamma LEFT-RIGHT ASYMMETRY PARAMETER	S014A2	6	2013, 1988
624	pi+ pi- pi0 SEXTANT ASYMMETRY PARAMETER	S014AS	6	2013, 1988
625	eta MASS	S014M	16	2013, 1988
626	p CHARGE RADIUS	S016CR	19	2013
627	p ELECTRIC POLARIZABILITY alpha(p)	S016EPL	7	2013
628	pbar MAGNETIC MOMENT	S016MM1	7	2013, 1976
629	p MAGNETIC POLARIZABILITY beta(p)	S016MPL	7	2013
630	lambda==electron g-factor(A) / electron g-factor(V)	S017AV	22	2013, 1982
631	e- ASYMMETRY PARAMETER A	S017BA	15	2013
632	TRIPLE CORRELATION COEFFICIENT D	S017D1	7	2013
633	n ELECTRIC POLARIZABILITY alpha(n)	S017EPL	8	2013
634	phi(AV), PHASE OF electron g-factor(A) RELATIVE TO electron g-factor(V)	S017F	7	2013
635	nubar(e) ASYMMETRY PARAMETER B	S017NA	7	2013
636	Neutron Mean Life	S017T	24	2013, 1963, 1958
637	Λ_→_pπ−Γ1/(Γ1+Γ2)	S018:desig=1	5	2013, 1986
638	Lambda --> p e- nubar_e	S018:desig=4	10	2013
639	alpha(-) FOR Lambda --> p pi-	S018A-	5	2013
640	(alpha + alphabar)/(alpha-alphabar) in Lambda --> p pi-, Lambdabar --> pbar pi+	S018AL	5	2013
641	electron g-factor(A) / electron g-factor(V) FOR Lambda --> p e- nubar(e)	S018AV	8	2013, 1988
642	Lambda MASS	S018M	9	2013, 1982
643	Lambda MAGNETIC MOMENT	S018MM	12	2013, 1986
644	Lambda MEAN LIFE	S018T	27	2013, 1986
645	Sigma+ --> N pi	S019:desig=192	6	2013
646	Sigma+ --> p gamma	S019:desig=5	8	2013
647	alpha(0) FOR Sigma+ --> p pi0	S019A0	6	2013, 1982
648	Sigma+ MASS	S019M	5	2013
649	Sigma+ MAGNETIC MOMENT	S019MM	11	2013, 1982
650	Sigma+ MEAN LIFE	S019T	20	2013, 1982
651	Σ−_→_nπ−Measurements with an error ≥0.2×10−3 have been omitted.	S020:desig=1	9	2013, 1982
652	Σ−_→_nπ−Γ4/Γ1	S020:desig=1	5	2013
653	Sigma- --> Lambda e- nubar_e	S020:desig=5	6	2013
654	electron g-factor(A)/electron g-factor(V) FOR Sigma- --> n e- nubar(e)	S020AV2	8	2013, 1982
655	Sigma- MAGNETIC MOMENT	S020MM	8	2013, 1982
656	Sigma- MEAN LIFE	S020T	14	2013, 1982
657	alpha(Xi-) * alpha(-)(Lambda)	S022AA	10	2013
658	phi ANGLE FOR Xi- --> Lambda pi- (tan(phi) = beta/gamma)	S022F	11	2013
659	Xi- MASS	S022M	10	2013
660	Xi- MAGNETIC MOMENT	S022MM	6	2013
661	Xibar+ MAGNETIC MOMENT	S022MM+	6	2013
662	Xi- MEAN LIFE	S022T	12	2013
663	Xibar+ MEAN LIFE	S022T1	5	2013
664	alpha(Xi0) alpha(-)(Lambda)	S023AA	5	2013
665	Xi0 MEAN LIFE	S023T	8	2013
666	alpha FOR Omega- --> Lambda K-	S024AL	5	2013
667	Omega- MASS	S024M	12	2013
668	Omega- MEAN LIFE	S024T	8	2013, 1982
669	D+ --> K- 2pi+	S031:desig=1	6	2013
670	D+ --> K2bar p+ -->K- 2pi+	S031:desig=1	5	2013
671	c --> mu+ anything	S031:desig=102	9	2013
672	D+ --> K+ K0S	S031:desig=16	9	2013
673	D+ --> Kbar^*(1680)0 pi+, Kbar*(1680)0 --> K- pi+	S031:desig=192	7	2013
674	D+ --> mu+ nu_mu	S031:desig=20	5	2013
675	D+ --> Kbar_2^*(1430)0 pi+, Kbar(2)*(1430)0 --> K- pi+	S031:desig=232	5	2013
676	D+ --> 2pi+ pi-	S031:desig=3	5	2013
677	D+ --> Kbar^*(892)0 pi+, Kbar*(892)0 --> K- pi+	S031:desig=83	9	2013
678	A(CP)(K+ K- pi+-) in D+- --> K+ K- pi+-	S031A1	6	2013
679	A(CP)(K+- K*0) in D+ --> K+ Kbar*0, D- --> K- K*0	S031A2	5	2013
680	A(CP)(phi pi+-) in D+- --> phi pi+-	S031A3	5	2013
681	A(CP)(K(S)0 pi+-) in D+- --> K(S)0 pi+-	S031A5	6	2013
682	r(2)==A(2)(0)/A(1)(0) in D+ --> Kbar*(892)0 lepton+ nu(lepton)	S031FR2	8	2013
683	r(v)==V(0)/A(1)(0) in D+ --> Kbar*(892)0 lepton+ nu(lepton)	S031FRV	8	2013
684	D+- MASS	S031M	10	2013
685	Gamma(c --> mu+ anything)/Gamma(c --> anything)	S031R6	9	2013
686	D+- MEAN LIFE	S031T	22	2013, 1988
687	D0 --> K- pi+	S032:desig=1	14	2013
688	D0 --> e+ anything	S032:desig=10	5	2013
689	D0 --> K- anything	S032:desig=11	6	2013
690	D0 --> K+ anything	S032:desig=12	5	2013
691	D0 --> K0S rho0	S032:desig=17	8	2013
692	D0 --> 2pi+ 2pi-	S032:desig=18	7	2013
693	D0 --> K- 2pi+ pi-	S032:desig=2	7	2013
694	D0 --> K- 2pi+ pi-/K-pi+	S032:desig=2	8	2013
695	D0 --> K0S f_2(1270), f(2)(1270) --> pi+ pi-	S032:desig=200	5	2013
696	D0 --> K_0^*(1430)- pi+, K(0)*(1430)- --> K(S)0 pi-	S032:desig=203	5	2013
697	D0 --> K- pi+ pi0 nonresonant	S032:desig=32	5	2013
698	D0 --> K0S pi+ pi- nonresonant	S032:desig=33	5	2013
699	D0 --> K+ pi- via DCS	S032:desig=362	7	2013
700	D0 --> K- e+ nu_e	S032:desig=46	6	2013
701	D0 --> pi+ pi-	S032:desig=5	10	2013
702	D0 --> K+ pi-	S032:desig=50	10	2013
703	D0 --> 3K0S	S032:desig=58	5	2013
704	D0 --> K+ K- pi+ pi-	S032:desig=63	7	2013
705	D0 --> K+ K-	S032:desig=7	15	2013
706	D0 --> K^*(892)- pi+, K*(892)- --> K(S)0 pi-	S032:desig=81	7	2013
707	A(CP)(K+ K-) in D0, Dbar0 --> K+ K-	S032A1	7	2013
708	A(CP)(pi+ pi-) in D0, Dbar0 --> pi+ pi-	S032A4	7	2013
709	A(CP)(K+- pi-+) in D0 --> K+ pi-, Dbar0 --> K- pi+	S032A5	6	2013
710	A(Gamma)	S032AG	5	2013
711	DeltaA(CP) = A(CP)(K+ K-) - A(CP)(pi+ pi-)	S032DCP	5	2013
712	(Gamma(D(1)0) - Gamma(D(2)0))/Gamma = 2y	S032DT	23	2013
713	D0 MASS	S032M	16	2013
714	D0 MEAN LIFE	S032T	26	2013, 1988
715	Λ+c_→_Λπ+π+π−Γ26/Γ2	S033:desig=1	5	2013
716	Lambda_c()+ --> p Kbar0/PK-PI+	S033:desig=3	5	2013, 1988
717	Lambda_c()+ --> p Kbar^*(892)0	S033:desig=5	5	2013, 1988
718	Lambda(c)+ MASS	S033M	25	2013, 1988
719	Lambda(c)+ MEAN LIFE	S033T	13	2013, 1988
720	D+s_→_ϕe+νe	S034:desig=30	5	2013
721	D+s_→_μ+νμ	S034:desig=7	5	2013
722	D_s()+ --> phi 2pi+ pi-	S034:desig=8	5	2013
723	D+s_→_τ+ντ	S034:desig=89	9	2013
724	mass(D(s)+-) - mass(D+-)	S034DM	5	2013
725	r(2)==A(2)(0)/A(1)(0) in D(s)+ --> phi lepton+ nu(lepton)	S034FR2	6	2013
726	r(v)==V(0)/A(1)(0) in D(s)+ --> phi lepton+ nu(lepton)	S034FRV	6	2013
727	D(s)+- MASS	S034M	19	2013, 1988
728	D(s)+- MEAN LIFE	S034T	16	2013, 1988
729	τ−_→_μ−ν⎯⎯μντ	S035:desig=1	23	2013, 1988
730	τ−_→_π−K⎯⎯⎯0ντΓ35/Γτ	S035:desig=117	6	2013
731	τ−_→_π−ντΓ9/Γτ	S035:desig=12	6	2013, 1988
732	τ−_→_π−π0ντΓ14/Γτ	S035:desig=16	6	2013
733	tau- --> h- h- h+ nu_tau	S035:desig=17	8	2013
734	τ−_→_h−π0ντ(Γ14+Γ16)/Γτ	S035:desig=171	11	2013
735	tau- --> h- h- h+ >=1 neutrals nu_tau	S035:desig=18	7	2013
736	tau- --> h- >=0K(L)0 nu_tau	S035:desig=181	10	2013
737	τ−_→_particle−≥0_neutrals_≥0K(L)0_ντ	S035:desig=191	14	2013, 1988
738	τ−_→_h−h−h+≥0_neutrals_≥0K(L)0_ντ	S035:desig=194	15	2013
739	tau- --> K- >=0pi0 >=0K0 >=0gamma nu_tau	S035:desig=198	6	2013
740	τ−_→_e−ν⎯⎯eντ	S035:desig=2	20	2013, 1988
741	tau- --> 3h- 2h+ >=0 neutrals nu_tau (ex. K(S)0 --> pi- pi+)(``5-prong'')	S035:desig=20	11	2013
742	τ−_→_K∗(892)−ντΓ126/Γτ	S035:desig=21	9	2013
743	τ−_→_K−π+π−ντ_(ex.K0)Γ90/Γτ	S035:desig=260	7	2013
744	τ−_→_h−_2π0ντ_(ex.K0)(Γ23+Γ20)/Γτ	S035:desig=27	8	2013
745	τ−_→_3h−_2h+ντ_(ex.K0)Γ107/Γτ	S035:desig=3	7	2013
746	τ−_→_K−K+π−ντΓ98/Γτ	S035:desig=5	7	2013
747	τ−_→_K−ντΓ10/Γτ	S035:desig=7	6	2013
748	(deltaxi)(e) PARAMETER	S035DXE	6	2013
749	(deltaxi)(e or mu) PARAMETER	S035DXI	7	2013
750	(deltaxi)(mu) PARAMETER	S035DXM	6	2013
751	eta(e or mu) PARAMETER	S035ETA	7	2013
752	eta(mu) PARAMETER	S035ETM	5	2013
753	tau MASS	S035M	11	2013, 1988
754	rho(e) PARAMETER	S035RHE	12	2013
755	rho(mu) PARAMETER	S035RHM	10	2013
756	rho(e or mu) PARAMETER	S035RHO	11	2013
757	tau MEAN LIFE	S035T	20	2013, 1996, 1988
758	xi(a(1)) PARAMETER	S035XA1	5	2013
759	xi(all hadronic modes) PARAMETER	S035XAL	12	2013
760	xi(e) PARAMETER	S035XE	6	2013
761	xi(e or mu) PARAMETER	S035XI	8	2013
762	xi(mu) PARAMETER	S035XM	6	2013
763	xi(rho) PARAMETER	S035XRH	5	2013
764	mass(Lambda(b)0)	S040M	8	2013
765	Lambda(b)0 MEAN LIFE	S040T	9	2013
766	B+ --> Dbar()0 pi+	S041:desig=1	7	2013
767	B+ --> J/psi(1S) K^*(892)+	S041:desig=142	5	2013
768	B+ --> Dbar^*(2007)0 lepton+ nu_lepton	S041:desig=146	7	2013
769	B+ --> Dbar^*(2007)0 pi+	S041:desig=15	6	2013
770	B+ --> chi_c1(1P) K+	S041:desig=171	6	2013
771	B+ --> D^*(2010)- pi+ pi+	S041:desig=2	5	2013
772	B+ --> psi(2S) K+	S041:desig=20	6	2013
773	B+ --> J/psi(1S) pi+	S041:desig=222	6	2013
774	B+ --> J/psi(1S) K+	S041:desig=3	8	2013
775	B+ --> K+ phi	S041:desig=8	5	2013
776	A(CP)(B+ --> J/psi(1S) K+)	S041AX1	5	2013
777	B+- MASS	S041M	10	2013
778	B+- MEAN LIFE	S041T	19	2013
779	B0 --> pi- lepton+ nu_lepton	S042:desig=150	6	2013
780	B0 --> D^*(2010)- lepton+ nu_lepton	S042:desig=181	16	2013
781	B0 --> D^*(2010)- pi+	S042:desig=2	7	2013
782	B0 --> J/psi(1S) K^*(892)0	S042:desig=22	8	2013
783	B0 --> J/psi(1S) K0	S042:desig=23	7	2013
784	B0 --> D- pi+	S042:desig=30	7	2013
785	B0 --> D- lepton+ nu_lepton	S042:desig=37	6	2013
786	B0 --> psi(2S) K^*(892)0	S042:desig=69	5	2013
787	B0 --> lepton+ nu_lepton anything	S042:desig=94	6	2013
788	A(CP) (B0 --> K+ pi-)	S042ACP	5	2013
789	sin(2beta)	S042BET	10	2013
790	chi(d)	S042CHD	8	2013
791	Deltamass(B0) = mass(B(H)0) - mass(B(L)0)	S042D	26	2013
792	mass(B0) - mass(B+)	S042DM	7	2013
793	meanlife(B+)/meanlife(B0) (direct measurements)	S042DT1	19	2013
794	meanlife(B+)/meanlife(B0) (inferred from branching fractions)	S042DT2	8	2013
795	Re(epsilon(B0))/(1+ABS(epsilon(B0))**2)	S042EPS	9	2013
796	B0 MASS	S042M	11	2013
797	Gamma(L)/Gamma in B0 --> J/psi(1S) K*(892)0	S042P1	9	2013
798	Gamma((perp))/Gamma in B0 --> J/psi K*0	S042PP0	5	2013
799	S(J/psi(nS) K0) (B0 --> J/psi(nS) K0)	S042SJK	7	2013
800	B0 MEAN LIFE	S042T	29	2013
801	W+ --> e+ nu	S043:desig=1	5	2013
802	W+ --> lepton+ nu	S043:desig=7	6	2013
803	g**Z(1)	S043DG1	7	2013
804	kappa(gamma)	S043DKG	8	2013
805	lambda(gamma)	S043LG	8	2013
806	W MASS	S043M	20	2013
807	W WIDTH	S043W	12	2013
808	Z --> e+ e-	S044:desig=1	5	2013
809	Z --> c cbar	S044:desig=17	6	2013
810	Z --> b bbar	S044:desig=6	8	2013
811	Z --> invisible	S044:desig=9	8	2013
812	A(e)	S044AE	7	2013
813	A(tau)	S044AT	5	2013
814	<N(charged)>	S044CHG	8	2013
815	g**e(A)	S044GEA	5	2013
816	g**e(V)	S044GEV	5	2013
817	<N(K*(892)0)>	S044KSZ	5	2013
818	<N(K0)>	S044KZ	5	2013
819	<N(Lambda)>	S044LAM	5	2013
820	Z MASS	S044M	12	2013
821	Z HADRONIC POLE CROSS SECTION	S044SH	5	2013
822	Z WIDTH	S044W	11	2013
823	A**(0,mu)(FB) CHARGE ASYMMETRY IN e+ e- --> mu+ mu-	S044Z0A	14	2013
824	A**(0,b)(FB) CHARGE ASYMMETRY IN e+ e- --> b bbar	S044Z0B	10	2013
825	A**(0,c)(FB) CHARGE ASYMMETRY IN e+ e- --> c cbar	S044Z0C	7	2013
826	A**(0,tau)(FB) CHARGE ASYMMETRY IN e+ e- --> tau+ tau-	S044Z0T	13	2013
827	Xi(c)+ MASS	S045M	9	2013
828	Xi(c)+ MEAN LIFE	S045T	7	2013
829	Omega(c)0 MASS	S047M	6	2013
830	Xi(c)0 MASS	S048M	8	2013
831	B --> e+ nu_e anything	S049:desig=100	10	2013
832	B --> J/psi(1S) anything	S049:desig=106	6	2013
833	B --> lepton+ nu_lepton noncharmed	S049:desig=110	6	2013
834	B --> D_s()+- anything	S049:desig=113	6	2013
835	B --> bbar --> sbar gamma	S049:desig=225	7	2013
836	B --> D_s**(*) Dbar**(*)	S049:desig=52	5	2013
837	<E(gamma)>	S049GM1	5	2013
838	<E(gamma)^2> - <E(gamma)>**2	S049GM2	5	2013
839	bbar --> e+ nu_e anything	S051:desig=100	11	2013
840	bbar --> mu+ nu_mu anything	S051:desig=102	11	2013
841	bbar --> lepton+ nu_lepton anything	S051:desig=131	8	2013
842	bbar --> tau+ nu_tau anything	S051:desig=172	5	2013
843	bbar --> cbar --> lepton- nubar_lepton anything	S051:desig=219	5	2013
844	chi(b) AT HIGH ENERGY	S051CB	22	2013
845	B+-/B0/B(s)0/b-baryon ADMIXTURE MEAN LIFE	S051T	27	2013
846	ABS(V_(cb)) * F(1) (from B0 --> D*- lepton+ nu)	S052CB1	9	2013
847	ABS(V_(cb)) * G(1) (from B --> D- lepton+ nu)	S052CB2	5	2013
848	b-baryon ADMIXTURE MEAN LIFE	S061T	11	2013
849	nubar MASS SQUARED (electron based)	S066M2E	12	2013
850	Deltam**2(32)	S067DM1	7	2013
851	Deltam**2(21)	S067DM3	11	2013
852	Events (observed/expected) from reactor nubar(e) experiments.	S067RER	16	2013
853	Total Flux of Active B8 Solar Neutrinos	S067SBT	5	2013
854	phi(ES) (B8)	S067SES	10	2013
855	sin**2(2theta(12))	S067T12	11	2013
856	sin**2(2theta(13))	S067T13	12	2013
857	mass(D(s)*+-) - mass(D(s)+-)	S074DM	6	2013
858	mass(B*) - mass(B)	S085DM	8	2013
859	B(s)0 MASS	S086M	7	2013
860	Gamma(L)/Gamma in B(s)0 --> J/psi(1S) phi	S086P1	5	2013
861	B(s)0 MEAN LIFE	S086T	15	2013
862	B(s)0 MEAN LIFE (Flavor specific)	S086TFS	6	2013
863	B(s)0 MEAN LIFE (B(S) --> J/psi phi)	S086TJP	5	2013
864	B(c)+- MASS	S091M	5	2013

## Sheet: Nuclear_Data
All Results From
	Monographie BIPM-5
	Table of Nucleides (Comments on evaluation)
	M.-M. Bé et al.
	Volumes 1-7, 2013
	Bureau International des Poids et Mesures
	Pavillon de Breteuil, F-29310 Sèvres, France
	ISBN-13 978-92-822-2248-5 (Vol. 7)
	http://www.bipm.org/utils/common/pdf/monographieRI/Monographie_BIPM-5_Comments_Vol1-7.pdf
Quantity Number	Quantity	Page(s)	Reviewed by	Number of Studies Included
1	3H Half-Life	1-2	V.P. Chechev	22
2	7Be Half-Life	9	R. G. Helmer	12
3	7Be Electron Capture	10	R. G. Helmer	19
4	11C Half-Life	11	V. Chiste and M. M. Be	15
5	11C End Point Energy	14	V. Chiste and M. M. Be	10
6	13N Half-Life	17	V. Chiste and M. M. Be	17
7	13N End Point Energy	18	V. Chiste and M. M. Be	5
8	14C Half-Life	21	M. M. Be and V. P. Chechev	16
9	14C End Point Energy	22	M. M. Be and V. P. Chechev	6
10	15N Half-Life	25	V. Chiste and M. M. Be	12
11	15N End Point Energy	26	V. Chiste and M. M. Be	8
12	18F Half-Life	29	V. Chiste and M. M. Be	22
13	18F End Point Energy	30	V. Chiste and M. M. Be	5
14	22Na Half-Life	33	M. Galan	9
15	22Na Electron Positron Transistion Ratio	34	M. Galan	14
16	24Na Half-Life	39	R.G. Helmer and E. Schonfeld	22
17	24Na End Point Energy	40	R.G. Helmer and E. Schonfeld	8
18	24Na 3867 KeV Gamma Transition	41	R.G. Helmer and E. Schonfeld	5
19	32P Half-Life	47	V. Chiste and M. M. Be	22
20	32P End Point Energy	48	V. Chiste and M. M. Be	25
21	33P Half-Life	51	V. Chiste and M. M. Be	9
22	33P End Point Energy	52	V. Chiste and M. M. Be	9
23	35S Half-Life	53	V. P. Chechev and M. M. Be	12
24	37Ar Half-Life	59	V. P. Chechev	7
25	40K beta Partial Half-Life	63	X. Mougeot and R.G. Helmer	18
26	40K EC Partial Half-Life	64	X. Mougeot and R.G. Helmer	12
27	40K Half-Life	65	X. Mougeot and R.G. Helmer	36
28	41Ar Half-Life	69	V. Chiste and M. M. Be	10
29	44Sc 1499 KeV Gamma Emission Probability	74	E. Browne	5
30	44Sc 2656 KeV Gamma Emission Probability	74	E. Browne	5
31	44Ti Half-Life	79	E. Browne	6
32	44Sc 67.9KeV level Half-Life from 44Ti decay	82	E. Browne	6
33	45Ca Half-Life	85	M.M. Be	7
34	46Sc Half-Life	87	R. G. Helmer	13
35	51Cr Half-Life	91	E. Schonfeld and R. G. Helmer	24
36	54Mn Half-Life	95	R. G. Helmer and E. Schonfeld	19
37	54Mn Cr K X ray emission probabilities	97	R. G. Helmer and E. Schonfeld	9
38	55Fe Half-Life	101	M. M. Be and V. Chiste	10
39	56Mn Half-Life	105	A. L. Nichols	7
40	56Mn 1811 KeV Gamma Emission Probability	106	A. L. Nichols	6
41	56Mn 2013 KeV Gamma Emission Probability	106	A. L. Nichols	6
42	56Mn 2523 KeV Gamma Emission Probability	106	A. L. Nichols	6
43	56Mn 2658 KeV Gamma Emission Probability	106	A. L. Nichols	6
44	56Mn 2960 KeV Gamma Emission Probability	106	A. L. Nichols	6
45	56Mn 3370 KeV Gamma Emission Probability	106	A. L. Nichols	5
46	56Mn 847 KeV Gamma Emission Probability	106	A. L. Nichols	6
47	56Co Half-Life	112	C.M. Baglin and T. D. MacMahon	12
48	56Co 1038 KeV Gamma Emission Probability	118-127	C.M. Baglin and T. D. MacMahon	30
49	56Co 1089 KeV Gamma Emission Probability	118-127	C.M. Baglin and T. D. MacMahon	8
50	56Co 1140 KeV Gamma Emission Probability	118-127	C.M. Baglin and T. D. MacMahon	13
51	56Co 1160 KeV Gamma Emission Probability	118-127	C.M. Baglin and T. D. MacMahon	10
52	56Co 1175 KeV Gamma Emission Probability	118-127	C.M. Baglin and T. D. MacMahon	29
53	56Co 1199 KeV Gamma Emission Probability	118-127	C.M. Baglin and T. D. MacMahon	8
54	56Co 1238 KeV Gamma Emission Probability	118-127	C.M. Baglin and T. D. MacMahon	29
55	56Co 1272 KeV Gamma Emission Probability	118-127	C.M. Baglin and T. D. MacMahon	9
56	56Co 1335 KeV Gamma Emission Probability	118-127	C.M. Baglin and T. D. MacMahon	12
57	56Co 1360 KeV Gamma Emission Probability	118-127	C.M. Baglin and T. D. MacMahon	31
58	56Co 1443 KeV Gamma Emission Probability	118-127	C.M. Baglin and T. D. MacMahon	12
59	56Co 1462 KeV Gamma Emission Probability	118-127	C.M. Baglin and T. D. MacMahon	10
60	56Co 1641 KeV Gamma Emission Probability	118-127	C.M. Baglin and T. D. MacMahon	11
61	56Co 1771 KeV Gamma Emission Probability	118-127	C.M. Baglin and T. D. MacMahon	29
62	56Co 1811 KeV Gamma Emission Probability	118-127	C.M. Baglin and T. D. MacMahon	19
63	56Co 1964 KeV Gamma Emission Probability	118-127	C.M. Baglin and T. D. MacMahon	23
64	56Co 2015 KeV Gamma Emission Probability	118-127	C.M. Baglin and T. D. MacMahon	30
65	56Co 2035 KeV Gamma Emission Probability	118-127	C.M. Baglin and T. D. MacMahon	30
66	56Co 2113 KeV Gamma Emission Probability	118-127	C.M. Baglin and T. D. MacMahon	21
67	56Co 2213 KeV Gamma Emission Probability	118-127	C.M. Baglin and T. D. MacMahon	19
68	56Co 2276 KeV Gamma Emission Probability	118-127	C.M. Baglin and T. D. MacMahon	13
69	56Co 2374 KeV Gamma Emission Probability	118-127	C.M. Baglin and T. D. MacMahon	12
70	56Co 2523 KeV Gamma Emission Probability	118-127	C.M. Baglin and T. D. MacMahon	10
71	56Co 2598 KeV Gamma Emission Probability	118-127	C.M. Baglin and T. D. MacMahon	28
72	56Co 263 KeV Gamma Emission Probability	118-127	C.M. Baglin and T. D. MacMahon	7
73	56Co 3010 KeV Gamma Emission Probability	118-127	C.M. Baglin and T. D. MacMahon	23
74	56Co 3202 KeV Gamma Emission Probability	118-127	C.M. Baglin and T. D. MacMahon	27
75	56Co 3253 KeV Gamma Emission Probability	118-127	C.M. Baglin and T. D. MacMahon	27
76	56Co 3273 KeV Gamma Emission Probability	118-127	C.M. Baglin and T. D. MacMahon	27
77	56Co 3370 KeV Gamma Emission Probability	118-127	C.M. Baglin and T. D. MacMahon	7
78	56Co 3451 KeV Gamma Emission Probability	118-127	C.M. Baglin and T. D. MacMahon	29
79	56Co 3548 KeV Gamma Emission Probability	118-127	C.M. Baglin and T. D. MacMahon	24
80	56Co 3601 KeV Gamma Emission Probability	118-127	C.M. Baglin and T. D. MacMahon	12
81	56Co 3612 KeV Gamma Emission Probability	118-127	C.M. Baglin and T. D. MacMahon	9
82	56Co 411 KeV Gamma Emission Probability	118-127	C.M. Baglin and T. D. MacMahon	6
83	56Co 487 KeV Gamma Emission Probability	118-127	C.M. Baglin and T. D. MacMahon	8
84	56Co 734 KeV Gamma Emission Probability	118-127	C.M. Baglin and T. D. MacMahon	13
85	56Co 788 KeV Gamma Emission Probability	118-127	C.M. Baglin and T. D. MacMahon	17
86	56Co 897 KeV Gamma Emission Probability	118-127	C.M. Baglin and T. D. MacMahon	12
87	56Co 977 KeV Gamma Emission Probability	118-127	C.M. Baglin and T. D. MacMahon	20
88	56Co 997 KeV Gamma Emission Probability	118-127	C.M. Baglin and T. D. MacMahon	8
89	57Co Half-Life	129	V. P. Chechev and N. K. Kuzmenko	8
90	57Co 230 KeV Gamma Energy	133	V. P. Chechev and N. K. Kuzmenko	5
91	57Co 340 KeV Gamma Energy	133	V. P. Chechev and N. K. Kuzmenko	5
92	57Co 352 KeV Gamma Energy	133	V. P. Chechev and N. K. Kuzmenko	5
93	57Co 367 KeV Gamma Energy	133	V. P. Chechev and N. K. Kuzmenko	5
94	57Co 570 KeV Gamma Energy	133	V. P. Chechev and N. K. Kuzmenko	5
95	57Co 692 KeV Gamma Energy	133	V. P. Chechev and N. K. Kuzmenko	5
96	57Co 706 KeV Gamma Energy	133	V. P. Chechev and N. K. Kuzmenko	5
97	57Co 136 KeV Emission Probability Ratio	134	V. P. Chechev and N. K. Kuzmenko	6
98	57Ni Half-Life	139	Shiu-Chin Wu	7
99	57Ni 127 KeV Gamma Energy	140	Shiu-Chin Wu	5
100	57Ni 1378 KeV Gamma Energy	140	Shiu-Chin Wu	5
101	57Ni 1758 KeV Gamma Energy	140	Shiu-Chin Wu	5
102	57Ni 1920 KeV Gamma Energy	140	Shiu-Chin Wu	5
103	57Ni 127 KeV Gamma Intensity	141	Shiu-Chin Wu	6
104	57Ni 1758 KeV Gamma Intensity	141	Shiu-Chin Wu	6
105	59Fe Half-Life	145	M.M. Be and V. Chiste	14
106	59Fe 1291 keV Level Half-Life	146	M.M. Be and V. Chiste	6
107	59Fe 273 KeV Beta Endpoint Energy	146	M.M. Be and V. Chiste	5
108	59Fe 475 KeV Beta Endpoint Energy	146	M.M. Be and V. Chiste	5
109	59Fe 1099 KeV Gamma Intensity	150	M.M. Be and V. Chiste	7
110	59Fe 1291 KeV Gamma Intensity	150	M.M. Be and V. Chiste	7
111	59Fe 142 KeV Gamma Intensity	150	M.M. Be and V. Chiste	7
112	59Fe 192 KeV Gamma Intensity	150	M.M. Be and V. Chiste	7
113	59Fe 335 KeV Gamma Intensity	150	M.M. Be and V. Chiste	7
114	59Ni Half-Life	153	M. Galan	6
115	60Co Half-Life	157	R. G. Helmer	23
116	60Co 2158 KeV Gamma Emission Probability	159	R. G. Helmer	5
117	63Ni Beta Endpoint Energy	161	K. B. Lee	6
118	63Ni Half-Life	161	K. B. Lee	5
119	64Cu T1/2 Half-Life	163-164	M.M. Be and R.G. Helmer	25
120	64Cu Pp+ (%) Beta Emission Probability	168	M.M. Be and R.G. Helmer	7
121	65Zn Half-Life	173	M.M. Be, V. Chiste and R. G. Helmer	15
122	65Zn Electron Capture	174	M.M. Be, V. Chiste and R. G. Helmer	6
123	65Zn 1115 KeV Gamma Emission	175	M.M. Be, V. Chiste and R. G. Helmer	18
124	66Ga 1333.112 KeV Gamma Emission	185-189	E. Browne	5
125	66Ga 1918.329 KeV Gamma Emission	185-189	E. Browne	5
126	66Ga 2189.616 KeV Gamma Emission	185-189	E. Browne	5
127	66Ga 2422.525 KeV Gamma Emission	185-189	E. Browne	5
128	66Ga 2751.835 KeV Gamma Emission	185-189	E. Browne	5
129	66Ga 3228.800 KeV Gamma Emission	185-189	E. Browne	5
130	66Ga 3380.850 KeV Gamma Emission	185-189	E. Browne	5
131	66Ga 3791.004 KeV Gamma Emission	185-189	E. Browne	5
132	66Ga 4085.853 KeV Gamma Emission	185-189	E. Browne	5
133	66Ga 4295.187 KeV Gamma Emission	185-189	E. Browne	5
134	66Ga 4806.007 KeV Gamma Emission	185-189	E. Browne	5
135	66Ga 833.5324 KeV Gamma Emission	185-189	E. Browne	5
136	67Ga Half-Life	192	X. Mougeot and V.P. Chechev	13
137	67Ga 187 KeV 67Zn Level Half-Life	193	X. Mougeot and V.P. Chechev	6
138	67Ga Ey1,0 KeV Gamma Energy	197-198	X. Mougeot and V.P. Chechev	8
139	67Ga Ey2,0 KeV Gamma Energy	197-198	X. Mougeot and V.P. Chechev	9
140	67Ga Ey2,1 KeV Gamma Energy	197-198	X. Mougeot and V.P. Chechev	6
141	67Ga Ey3,0 KeV Gamma Energy	197-198	X. Mougeot and V.P. Chechev	7
142	67Ga Ey3,1 KeV Gamma Energy	197-198	X. Mougeot and V.P. Chechev	6
143	67Ga Ey3,2 KeV Gamma Energy	197-198	X. Mougeot and V.P. Chechev	6
144	67Ga Ey4,0 KeV Gamma Energy	197-198	X. Mougeot and V.P. Chechev	6
145	67Ga Ey4,1 KeV Gamma Energy	197-198	X. Mougeot and V.P. Chechev	5
146	67Ga Ey4,3 KeV Gamma Energy	197-198	X. Mougeot and V.P. Chechev	5
147	67Ga 209 keV Normalized Gamma Emission Probabilities	199	X. Mougeot and V.P. Chechev	8
148	67Ga 300 keV Normalized Gamma Emission Probabilities	199	X. Mougeot and V.P. Chechev	8
149	67Ga 393 keV Normalized Gamma Emission Probabilities	199	X. Mougeot and V.P. Chechev	7
150	67Ga 494 keV Normalized Gamma Emission Probabilities	199	X. Mougeot and V.P. Chechev	6
151	67Ga 794 keV Normalized Gamma Emission Probabilities	199	X. Mougeot and V.P. Chechev	6
152	67Ga 887 keV Normalized Gamma Emission Probabilities	199	X. Mougeot and V.P. Chechev	6
153	67Ga 91 keV Normalized Gamma Emission Probabilities	199	X. Mougeot and V.P. Chechev	9
154	67Ga 93 keV Normalized Gamma Emission Probabilities	199	X. Mougeot and V.P. Chechev	8
155	68Ga 68Ga Half-Life	203	M.-M. Be and E. Schonfeld	8
156	68Ga Electron Capture Ratio	204	M.-M. Be and E. Schonfeld	6
157	68Ga 1261 KeV Gamma Emission	206	M.-M. Be and E. Schonfeld	6
158	68Ga 1883 KeV Gamma Emission	206	M.-M. Be and E. Schonfeld	6
159	68Ga 579 KeV Gamma Emission	206	M.-M. Be and E. Schonfeld	6
160	68Ga 806 KeV Gamma Emission	206	M.-M. Be and E. Schonfeld	6
161	75Se Half-Life	211	V. Chiste and M. M. Be	12
162	75Se 121 KeV relative conversion electron intensities	213	V. Chiste and M. M. Be	7
163	75Se 136 KeV relative conversion electron intensities	213	V. Chiste and M. M. Be	8
164	75Se 198 KeV relative conversion electron intensities	213	V. Chiste and M. M. Be	7
165	75Se 279 KeV relative conversion electron intensities	213	V. Chiste and M. M. Be	8
166	75Se 303 KeV relative conversion electron intensities	213	V. Chiste and M. M. Be	8
167	75Se 400 KeV relative conversion electron intensities	213	V. Chiste and M. M. Be	7
168	75Se 66 KeV relative conversion electron intensities	213	V. Chiste and M. M. Be	6
169	75Se 96 KeV relative conversion electron intensities	213	V. Chiste and M. M. Be	6
170	75Se K x-ray X-Ray Intensities	213	V. Chiste and M. M. Be	7
171	75Se 121 KeV Gamma Intensity	216-217	V. Chiste and M. M. Be	39
172	75Se 136 KeV Gamma Intensity	216-217	V. Chiste and M. M. Be	39
173	75Se 198 KeV Gamma Intensity	216-217	V. Chiste and M. M. Be	36
174	75Se 24 KeV Gamma Intensity	216-217	V. Chiste and M. M. Be	12
175	75Se 279 KeV Gamma Intensity	216-217	V. Chiste and M. M. Be	40
176	75Se 303 KeV Gamma Intensity	216-217	V. Chiste and M. M. Be	35
177	75Se 400 KeV Gamma Intensity	216-217	V. Chiste and M. M. Be	37
178	75Se 418 KeV Gamma Intensity	216-217	V. Chiste and M. M. Be	18
179	75Se 572 KeV Gamma Intensity	216-217	V. Chiste and M. M. Be	25
180	75Se 617 KeV Gamma Intensity	216-217	V. Chiste and M. M. Be	19
181	75Se 66 KeV Gamma Intensity	216-217	V. Chiste and M. M. Be	33
182	75Se 80 KeV Gamma Intensity	216-217	V. Chiste and M. M. Be	7
183	75Se 96 KeV Gamma Intensity	216-217	V. Chiste and M. M. Be	33
184	85Kr Half-Life	223	V. Chiste and M. M. Be	11
185	85Sr Half-Life	227	E. Schonfeld, R. Dersch	16
186	88Y Half-Life	231	E. Schonfeld	15
187	88Y 1836 Line Gamma Energy	234	E. Schonfeld	9
188	88Y 898 KeV Gamma Intensity	234	E. Schonfeld	8
189	88Y 898 Line Gamma Energy	234	E. Schonfeld	8
190	89Sr Half-Life	237	E. Schonfeld	11
191	90Sr Half-Life	241	V. Chiste	13
192	90Y Half-Life	243	V. Chiste	17
193	90Y Beta Endpoint Energy	244	V. Chiste	11
194	90Ym Half-Life	247	V. Chiste	6
195	93Nbm Half-Life	251	V. P. Chechev and N. K. Kuzmenko	6
196	99Mo Half-Life	255	C. Morillon, M. M. Be, V. Chechev, A. Egorov	18
197	99Mo 140.5 KeV Gamma Emission Probabilities	266-267	C. Morillon, M. M. Be, V. Chechev, A. Egorov	10
198	99Mo 158.8 KeV Gamma Emission Probabilities	266-267	C. Morillon, M. M. Be, V. Chechev, A. Egorov	6
199	99Mo 162.4 KeV Gamma Emission Probabilities	266-267	C. Morillon, M. M. Be, V. Chechev, A. Egorov	5
200	99Mo 181 KeV Gamma Emission Probabilities	266-267	C. Morillon, M. M. Be, V. Chechev, A. Egorov	9
201	99Mo 249 KeV Gamma Emission Probabilities	266-267	C. Morillon, M. M. Be, V. Chechev, A. Egorov	5
202	99Mo 366.4 Gamma Emission Probabilities	266-267	C. Morillon, M. M. Be, V. Chechev, A. Egorov	6
203	99Mo 40.58 KeV Gamma Emission Probabilities	266-267	C. Morillon, M. M. Be, V. Chechev, A. Egorov	7
204	99Tc Beta Endpoint Energy	273	X. Mougeot	6
205	99Tc Ru99 First Excitation Energy	274	X. Mougeot	5
206	99Tc Ru99 Half-Life	274	X. Mougeot	6
207	99Tcm Half-Life	279	C. Morillon, M. M. Be, V. Chechev, A. Egorov	17
208	108Ag Half-Life	289	V. Chiste and M. M. Be	7
209	109Pd 109Ag metastable Half-Life	297	A. L. Nichols	7
210	109Pd Half-Life	297	A. L. Nichols	8
211	109Pd 103.8 KeV Gamma Emission Probabilities	299-300	A. L. Nichols	6
212	109Pd 134.2 KeV Gamma Emission Probabilities	299-300	A. L. Nichols	7
213	109Pd 145.1 KeV Gamma Emission Probabilities	299-300	A. L. Nichols	7
214	109Pd 309.1 KeV Gamma Emission Probabilities	299-300	A. L. Nichols	6
215	109Pd 311.4 KeV Gamma Emission Probabilities	299-300	A. L. Nichols	6
216	109Pd 390.5 KeV Gamma Emission Probabilities	299-300	A. L. Nichols	7
217	109Pd 413.0 KeV Gamma Emission Probabilities	299-300	A. L. Nichols	8
218	109Pd 415.2 KeV Gamma Emission Probabilities	299-300	A. L. Nichols	7
219	109Pd 423.9 KeV Gamma Emission Probabilities	299-300	A. L. Nichols	7
220	109Pd 447.6 KeV Gamma Emission Probabilities	299-300	A. L. Nichols	7
221	109Pd 454.3 KeV Gamma Emission Probabilities	299-300	A. L. Nichols	6
222	109Pd 88.0336KeV Gamma Emission Probabilities	299-300	A. L. Nichols	8
223	109Cd Half-Life	307	E. Schonfeld, R. Dersch	8
224	109Cd Gamma Emission Probability	310	E. Schonfeld, R. Dersch	12
225	109Cd Gamma Energy	310	E. Schonfeld, R. Dersch	12
226	110Ag Half-Life	315	R. G. Helmer	6
227	110Ag 1018,95KeV Relative Gamma Intensities	324-327	R. G. Helmer	5
228	110Ag 1085,447 KeV Relative Gamma Intensities	324-327	R. G. Helmer	6
229	110Ag 1117,46KeV Relative Gamma Intensities	324-327	R. G. Helmer	6
230	110Ag 1125,699 KeV Relative Gamma Intensities	324-327	R. G. Helmer	6
231	110Ag 1251,04KeV Relative Gamma Intensities	324-327	R. G. Helmer	6
232	110Ag 1300,05 KeV Relative Gamma Intensities	324-327	R. G. Helmer	5
233	110Ag 133,333KeV Relative Gamma Intensities	324-327	R. G. Helmer	5
234	110Ag 1334,326 KeV Relative Gamma Intensities	324-327	R. G. Helmer	6
235	110Ag 1384,2931 KeV Relative Gamma Intensities	324-327	R. G. Helmer	9
236	110Ag 1475,7792 KeV Relative Gamma Intensities	324-327	R. G. Helmer	8
237	110Ag 1505,0280 KeV Relative Gamma Intensities	324-327	R. G. Helmer	9
238	110Ag 1562,2940 KeV Relative Gamma Intensities	324-327	R. G. Helmer	8
239	110Ag 1592,80 KeV Relative Gamma Intensities	324-327	R. G. Helmer	5
240	110Ag 1775,41KeV Relative Gamma Intensities	324-327	R. G. Helmer	5
241	110Ag 1783,46KeV Relative Gamma Intensities	324-327	R. G. Helmer	5
242	110Ag 1903,52KeV Relative Gamma Intensities	324-327	R. G. Helmer	5
243	110Ag 219,348KeV Relative Gamma Intensities	324-327	R. G. Helmer	5
244	110Ag 221,079 KeV Relative Gamma Intensities	324-327	R. G. Helmer	5
245	110Ag 229,423 KeV Relative Gamma Intensities	324-327	R. G. Helmer	5
246	110Ag 266,913 KeV Relative Gamma Intensities	324-327	R. G. Helmer	5
247	110Ag 365,448 KeV Relative Gamma Intensities	324-327	R. G. Helmer	6
248	110Ag 387,073KeV Relative Gamma Intensities	324-327	R. G. Helmer	6
249	110Ag 396,895 KeV Relative Gamma Intensities	324-327	R. G. Helmer	6
250	110Ag 446,812 KeV Relative Gamma Intensities	324-327	R. G. Helmer	8
251	110Ag 620,3553 KeV Relative Gamma Intensities	324-327	R. G. Helmer	8
252	110Ag 626,258 KeV Relative Gamma Intensities	324-327	R. G. Helmer	6
253	110Ag 677,6217 KeV Relative Gamma Intensities	324-327	R. G. Helmer	8
254	110Ag 687,0091 KeV Relative Gamma Intensities	324-327	R. G. Helmer	8
255	110Ag 706,6760 KeV Relative Gamma Intensities	324-327	R. G. Helmer	9
256	110Ag 744,2755 KeV Relative Gamma Intensities	324-327	R. G. Helmer	8
257	110Ag 763,9424 KeV Relative Gamma Intensities	324-327	R. G. Helmer	9
258	110Ag 818,0244 KeV Relative Gamma Intensities	324-327	R. G. Helmer	8
259	110Ag 884,6781 KeV Relative Gamma Intensities	324-327	R. G. Helmer	9
260	110Ag 937,483 KeV Relative Gamma Intensities	324-327	R. G. Helmer	9
261	110Ag 997,243 KeV Relative Gamma Intensities	324-327	R. G. Helmer	6
262	111In Half-Life	333	V.P. Chechev	12
263	111In 111mCd Half-Life	334	V.P. Chechev	6
264	111In Gamma Intensity	340	V.P. Chechev	6
265	123Tem Gamma Intensity	340	M. M. Be and V. Chiste	6
266	123I Half-Life	343	V. Chiste and M.M. Be	9
267	123I 247,96 KeV Gamma Intensities	348-351	V. Chiste and M.M. Be	5
268	123I 281,03 KeV Gamma Intensities	348-351	V. Chiste and M.M. Be	6
269	123I 346,35 KeV Gamma Intensities	348-351	V. Chiste and M.M. Be	6
270	123I 440,02 KeV Gamma Intensities	348-351	V. Chiste and M.M. Be	7
271	123I 505,33 KeV Gamma Intensities	348-351	V. Chiste and M.M. Be	6
272	123I 528,96 KeV Gamma Intensities	348-351	V. Chiste and M.M. Be	7
273	123I 538,54 KeV Gamma Intensities	348-351	V. Chiste and M.M. Be	6
274	123I 624,57 KeV Gamma Intensities	348-351	V. Chiste and M.M. Be	5
275	123I 687,95 KeV Gamma Intensities	348-351	V. Chiste and M.M. Be	5
276	123I 735,78 KeV Gamma Intensities	348-351	V. Chiste and M.M. Be	5
277	123I 783,59 KeV Gamma Intensities	348-351	V. Chiste and M.M. Be	5
278	124Sb Half-Life	353	M.M. Be and V. Chiste	7
279	124Sb (10, 0) 2294 keV Gamma Intensities	363-378	M.M. Be and V. Chiste	13
280	124Sb (10, 2) 1045 keV Gamma Intensities	363-378	M.M. Be and V. Chiste	14
281	124Sb (10, 3) 968 keV Gamma Intensities	363-378	M.M. Be and V. Chiste	14
282	124Sb (10, 5) 336 keV Gamma Intensities	363-378	M.M. Be and V. Chiste	9
283	124Sb (11, 0) 2323 keV Gamma Intensities	363-378	M.M. Be and V. Chiste	7
284	124Sb (12, 2) 1086 keV Gamma Intensities	363-378	M.M. Be and V. Chiste	12
285	124Sb (13, 0) 2455 keV Gamma Intensities	363-378	M.M. Be and V. Chiste	7
286	124Sb (14, 5) 525 keV Gamma Intensities	363-378	M.M. Be and V. Chiste	14
287	124Sb (14, 6) 444 keV Gamma Intensities	363-378	M.M. Be and V. Chiste	14
288	124Sb (15, 2) 1263 keV Gamma Intensities	363-378	M.M. Be and V. Chiste	12
289	124Sb (17, 2) 1301 keV Gamma Intensities	363-378	M.M. Be and V. Chiste	11
290	124Sb (19, 0) 2682 keV Gamma Intensities	363-378	M.M. Be and V. Chiste	6
291	124Sb (19, 1) 2079 keV Gamma Intensities	363-378	M.M. Be and V. Chiste	11
292	124Sb (2, 1) 646 keV Gamma Intensities	363-378	M.M. Be and V. Chiste	14
293	124Sb (20, 0) 2693 keV Gamma Intensities	363-378	M.M. Be and V. Chiste	13
294	124Sb (20, 1) 2090,9 keV Gamma Intensities	363-378	M.M. Be and V. Chiste	13
295	124Sb (20, 10) 400 keV Gamma Intensities	363-378	M.M. Be and V. Chiste	14
296	124Sb (20, 11) 371 keV Gamma Intensities	363-378	M.M. Be and V. Chiste	11
297	124Sb (20, 3) 1368 keV Gamma Intensities	363-378	M.M. Be and V. Chiste	14
298	124Sb (20, 9) 469 keV Gamma Intensities	363-378	M.M. Be and V. Chiste	12
299	124Sb (21, 1) 2099 keV Gamma Intensities	363-378	M.M. Be and V. Chiste	13
300	124Sb (21, 3) 1376 keV Gamma Intensities	363-378	M.M. Be and V. Chiste	14
301	124Sb (21, 6) 662 keV Gamma Intensities	363-378	M.M. Be and V. Chiste	10
302	124Sb (22, 1) 2108 keV Gamma Intensities	363-378	M.M. Be and V. Chiste	13
303	124Sb (22, 3) 1385 keV Gamma Intensities	363-378	M.M. Be and V. Chiste	13
304	124Sb (23, 1) 2172 keV Gamma Intensities	363-378	M.M. Be and V. Chiste	5
305	124Sb (23, 10) 481 keV Gamma Intensities	363-378	M.M. Be and V. Chiste	9
306	124Sb (23, 5) 817 keV Gamma Intensities	363-378	M.M. Be and V. Chiste	11
307	124Sb (23, 6) 735 keV Gamma Intensities	363-378	M.M. Be and V. Chiste	14
308	124Sb (24, 0) 2807 keV Gamma Intensities	363-378	M.M. Be and V. Chiste	5
309	124Sb (25, 6) 775 keV Gamma Intensities	363-378	M.M. Be and V. Chiste	7
310	124Sb (26, 10) 572 keV Gamma Intensities	363-378	M.M. Be and V. Chiste	6
311	124Sb (26, 12) 530 keV Gamma Intensities	363-378	M.M. Be and V. Chiste	7
312	124Sb (27, 1) 2283 keV Gamma Intensities	363-378	M.M. Be and V. Chiste	12
313	124Sb (3, 0) 1325 keV Gamma Intensities	363-378	M.M. Be and V. Chiste	14
314	124Sb (3, 1) 722 keV Gamma Intensities	363-378	M.M. Be and V. Chiste	14
315	124Sb (5, 1) 1355 keV Gamma Intensities	363-378	M.M. Be and V. Chiste	14
316	124Sb (5, 2) 709 keV Gamma Intensities	363-378	M.M. Be and V. Chiste	14
317	124Sb (5, 3) 632 keV Gamma Intensities	363-378	M.M. Be and V. Chiste	13
318	124Sb (6, 2) 790 keV Gamma Intensities	363-378	M.M. Be and V. Chiste	14
319	124Sb (6, 3) 713 keV Gamma Intensities	363-378	M.M. Be and V. Chiste	14
320	124Sb (7, 3) 766 keV Gamma Intensities	363-378	M.M. Be and V. Chiste	7
321	124Sb (8, 0) 2182 keV Gamma Intensities	363-378	M.M. Be and V. Chiste	13
322	124Sb (8, 3) 856 keV Gamma Intensities	363-378	M.M. Be and V. Chiste	11
323	124Sb (9, 2) 976 keV Gamma Intensities	363-378	M.M. Be and V. Chiste	13
324	124Sb (9, 3) 899 keV Gamma Intensities	363-378	M.M. Be and V. Chiste	10
325	124Sb 346,5 keV Gamma Intensities	363-378	M.M. Be and V. Chiste	5
326	125Sb Half-Life	387	R. G. Helmer and E. Browne	8
327	125Sb 109.3 KeV Relative Gamma Emission Probabilities	391-395	R. G. Helmer and E. Browne	9
328	125Sb 110.8 KeV Relative Gamma Emission Probabilities	391-395	R. G. Helmer and E. Browne	5
329	125Sb 117.0 KeV Relative Gamma Emission Probabilities	391-395	R. G. Helmer and E. Browne	13
330	125Sb 172.6 KeV Relative Gamma Emission Probabilities	391-395	R. G. Helmer and E. Browne	13
331	125Sb 176.3 KeV Relative Gamma Emission Probabilities	391-395	R. G. Helmer and E. Browne	15
332	125Sb 178.7 KeV Relative Gamma Emission Probabilities	391-395	R. G. Helmer and E. Browne	9
333	125Sb 198.6 KeV Relative Gamma Emission Probabilities	391-395	R. G. Helmer and E. Browne	8
334	125Sb 204.1 KeV Relative Gamma Emission Probabilities	391-395	R. G. Helmer and E. Browne	14
335	125Sb 208.1 KeV Relative Gamma Emission Probabilities	391-395	R. G. Helmer and E. Browne	14
336	125Sb 227.9 KeV Relative Gamma Emission Probabilities	391-395	R. G. Helmer and E. Browne	13
337	125Sb 321.0 KeV Relative Gamma Emission Probabilities	391-395	R. G. Helmer and E. Browne	15
338	125Sb 35.5 KeV Relative Gamma Emission Probabilities	391-395	R. G. Helmer and E. Browne	5
339	125Sb 380.4 KeV Relative Gamma Emission Probabilities	391-395	R. G. Helmer and E. Browne	16
340	125Sb 408.1 KeV Relative Gamma Emission Probabilities	391-395	R. G. Helmer and E. Browne	13
341	125Sb 443.4 KeV Relative Gamma Emission Probabilities	391-395	R. G. Helmer and E. Browne	6
342	125Sb 443.5 KeV Relative Gamma Emission Probabilities	391-395	R. G. Helmer and E. Browne	7
343	125Sb 463.4 KeV Relative Gamma Emission Probabilities	391-395	R. G. Helmer and E. Browne	16
344	125Sb 497.0 KeV Relative Gamma Emission Probabilities	391-395	R. G. Helmer and E. Browne	6
345	125Sb 600.6 KeV Relative Gamma Emission Probabilities	391-395	R. G. Helmer and E. Browne	15
346	125Sb 606.6 KeV Relative Gamma Emission Probabilities	391-395	R. G. Helmer and E. Browne	15
347	125Sb 635.9 KeV Relative Gamma Emission Probabilities	391-395	R. G. Helmer and E. Browne	16
348	125Sb 671.4 KeV Relative Gamma Emission Probabilities	391-395	R. G. Helmer and E. Browne	16
349	125I Half-Life	401-402	V. Chiste, E. Schonfeld and M.M. Be	21
350	127Sb Half-Life	407	A. L. Nichols	7
351	127Te Half-Life	419	A. L. Nichols	5
352	131I Half-Life	439	V. Chiste and M. M. Be	19
353	131I 177.214 KeV Gamma Emission Probabilities	444-445	V. Chiste and M. M. Be	9
354	131I 284.3047 KeV Gamma Emission Probabilities	444-445	V. Chiste and M. M. Be	11
355	131I 318.093 KeV Gamma Emission Probabilities	444-445	V. Chiste and M. M. Be	5
356	131I 325.791 KeV Gamma Emission Probabilities	444-445	V. Chiste and M. M. Be	9
357	131I 404.816 KeV Gamma Emission Probabilities	444-445	V. Chiste and M. M. Be	5
358	131I 503.005 KeV Gamma Emission Probabilities	444-445	V. Chiste and M. M. Be	9
359	131I 636.991 KeV Gamma Emission Probabilities	444-445	V. Chiste and M. M. Be	11
360	131I 642.7237 KeV Gamma Emission Probabilities	444-445	V. Chiste and M. M. Be	5
361	131I 722.909 KeV Gamma Emission Probabilities	444-445	V. Chiste and M. M. Be	11
362	131I 80.1853 KeV Gamma Emission Probabilities	444-445	V. Chiste and M. M. Be	11
363	131Xem Half-Life	447	V. Chiste and M. M. Be	7
364	132Te Half-Life	449	A. L. Nichols	5
365	133I Half-Life	453	M. Galan	5
366	133Xe Half-Life	459	M. Galan	8
367	133Xe 384 KeV Gamma Emission	462	M. Galan	5
368	133Xem Half-Life	465	M. Galan	5
369	133Ba Half-Life	469	V. P. Chechev and N. K. Kuzmenko	13
370	133Ba y223 Gamma Intensities	472-473	V. P. Chechev and N. K. Kuzmenko	32
371	133Ba y53 Gamma Intensities	472-473	V. P. Chechev and N. K. Kuzmenko	28
372	133Ba y80 Gamma Intensities	472-473	V. P. Chechev and N. K. Kuzmenko	23
373	133Ba y81 Gamma Intensities	472-473	V. P. Chechev and N. K. Kuzmenko	24
374	133Ba yl61 Gamma Intensities	472-473	V. P. Chechev and N. K. Kuzmenko	32
375	134Cs Half-Life	479	M.-M. Be	17
376	134Cs 1038 KeV Gamma Energies	481	M.-M. Be	7
377	134Cs 1167 KeV Gamma Energies	481	M.-M. Be	8
378	134Cs 1365 KeV Gamma Energies	481	M.-M. Be	8
379	134Cs 475 KeV Gamma Energies	481	M.-M. Be	7
380	134Cs 563 KeV Gamma Energies	481	M.-M. Be	8
381	134Cs 569 KeV Gamma Energies	481	M.-M. Be	8
382	134Cs 604 KeV Gamma Energies	481	M.-M. Be	8
383	134Cs 795 KeV Gamma Energies	481	M.-M. Be	8
384	134Cs 801 KeV Gamma Energies	481	M.-M. Be	8
385	134Cs 1038-kev Gamma Intensity	482-483	by M.-M. Be	11
386	134Cs 1167-kev Gamma Intensity	482-483	by M.-M. Be	11
387	134Cs 1365-kev Gamma Intensity	482-483	by M.-M. Be	11
388	134Cs 242-kev Gamma Intensity	482-483	by M.-M. Be	5
389	134Cs 475-kev Gamma Intensity	482-483	by M.-M. Be	11
390	134Cs 563-kev Gamma Intensity	482-483	by M.-M. Be	13
391	134Cs 569-kev Gamma Intensity	482-483	by M.-M. Be	13
392	134Cs 795-kev Gamma Intensity	482-483	by M.-M. Be	11
393	134Cs 801-kev Gamma Intensity	482-483	by M.-M. Be	11
394	135Xem Half-Life	487	M. Galan	6
395	135Xem Gamma Energy	489	M. Galan	5
396	137Cs Half-Life	493	R.G. Helmer and V.P. Chechev	25
397	137Cs Beta Emission Probability	495	R.G. Helmer and V.P. Chechev	8
398	139Ce Half-Life	501	M.M. Be, R.G. Helmer and E. Schonfeld	8
399	140Ba Half-Life	507	R. G. Helmer	5
400	140Ba 119 KeV Gamma Energies	508	R. G. Helmer	6
401	140Ba 133 KeV Gamma Energies	508	R. G. Helmer	5
402	140Ba 163 KeV Gamma Energies	508	R. G. Helmer	5
403	140Ba 305 KeV Gamma Energies	508	R. G. Helmer	6
404	140Ba 434 KeV Gamma Energies	508	R. G. Helmer	6
405	140Ba 438 KeV Gamma Energies	508	R. G. Helmer	6
406	140Ba 537 KeV Gamma Energies	508	R. G. Helmer	7
407	140Ba 118.9 KeV Gamma Emission Rate	510	R. G. Helmer	6
408	140Ba 132.7 KeV Gamma Emission Rate	510	R. G. Helmer	6
409	140Ba 162.7 KeV Gamma Emission Rate	510	R. G. Helmer	9
410	140Ba 29.9 KeV Gamma Emission Rate	510	R. G. Helmer	5
411	140Ba 304.9 KeV Gamma Emission Rate	510	R. G. Helmer	9
412	140Ba 423.7 KeV Gamma Emission Rate	510	R. G. Helmer	9
413	140Ba 437.6 KeV Gamma Emission Rate	510	R. G. Helmer	8
414	140La Half-Life	513	R. G. Helmer	16
415	140La 131 KeV Gamma Energies	516-517	R. G. Helmer	5
416	140La 1596 KeV Gamma Energies	516-517	R. G. Helmer	8
417	140La 176 KeV Gamma Energies	516-517	R. G. Helmer	5
418	140La 2348 KeV Gamma Energies	516-517	R. G. Helmer	5
419	140La 242 KeV Gamma Energies	516-517	R. G. Helmer	7
420	140La 2520 KeV Gamma Energies	516-517	R. G. Helmer	7
421	140La 2547 KeV Gamma Energies	516-517	R. G. Helmer	6
422	140La 267 KeV Gamma Energies	516-517	R. G. Helmer	7
423	140La 2900 KeV Gamma Energies	516-517	R. G. Helmer	6
424	140La 3119 KeV Gamma Energies	516-517	R. G. Helmer	6
425	140La 329 KeV Gamma Energies	516-517	R. G. Helmer	9
426	140La 3320 KeV Gamma Energies	516-517	R. G. Helmer	6
427	140La 398 KeV Gamma Energies	516-517	R. G. Helmer	5
428	140La 433 KeV Gamma Energies	516-517	R. G. Helmer	8
429	140La 487 KeV Gamma Energies	516-517	R. G. Helmer	10
430	140La 752 KeV Gamma Energies	516-517	R. G. Helmer	7
431	140La 816 KeV Gamma Energies	516-517	R. G. Helmer	8
432	140La 868 KeV Gamma Energies	516-517	R. G. Helmer	7
433	140La 920 KeV Gamma Energies	516-517	R. G. Helmer	6
434	140La 924 KeV Gamma Energies	516-517	R. G. Helmer	7
435	140La 951 KeV Gamma Energies	516-517	R. G. Helmer	6
436	140La 109 KeV Gamma Intensities	518-521	R. G. Helmer	10
437	140La 131 KeV Gamma Intensities	518-521	R. G. Helmer	10
438	140La 173 KeV Gamma Intensities	518-521	R. G. Helmer	6
439	140La 2347 KeV Gamma Intensities	518-521	R. G. Helmer	11
440	140La 241 KeV Gamma Intensities	518-521	R. G. Helmer	12
441	140La 2521 KeV Gamma Intensities	518-521	R. G. Helmer	13
442	140La 2547 KeV Gamma Intensities	518-521	R. G. Helmer	8
443	140La 266 KeV Gamma Intensities	518-521	R. G. Helmer	12
444	140La 2899 KeV Gamma Intensities	518-521	R. G. Helmer	9
445	140La 307 KeV Gamma Intensities	518-521	R. G. Helmer	5
446	140La 3118 KeV Gamma Intensities	518-521	R. G. Helmer	9
447	140La 328 KeV Gamma Intensities	518-521	R. G. Helmer	13
448	140La 3320 KeV Gamma Intensities	518-521	R. G. Helmer	6
449	140La 397 KeV Gamma Intensities	518-521	R. G. Helmer	6
450	140La 432 KeV Gamma Intensities	518-521	R. G. Helmer	13
451	140La 487 KeV Gamma Intensities	518-521	R. G. Helmer	13
452	140La 618 KeV Gamma Intensities	518-521	R. G. Helmer	5
453	140La 68 KeV Gamma Intensities	518-521	R. G. Helmer	5
454	140La 751 KeV Gamma Intensities	518-521	R. G. Helmer	13
455	140La 815 KeV Gamma Intensities	518-521	R. G. Helmer	13
456	140La 867 KeV Gamma Intensities	518-521	R. G. Helmer	13
457	140La 919 KeV Gamma Intensities	518-521	R. G. Helmer	13
458	140La 925 KeV Gamma Intensities	518-521	R. G. Helmer	13
459	140La 950 KeV Gamma Intensities	518-521	R. G. Helmer	10
460	141Ce Half-Life	525	E. Schonfeld and V.P. Chechev	10
461	141Ce Gamma Emission Fraction	527	E. Schonfeld and V.P. Chechev	6
462	141Ce X-Ray Emission Ratio	527	E. Schonfeld and V.P. Chechev	6
463	147Nd Half-Life	531	V. Chiste and M. M. Be	9
464	147Nd 120.48 KeV Gamma Emission	536	V. Chiste and M. M. Be	8
465	147Nd 196.64 KeV Gamma Emission	536	V. Chiste and M. M. Be	8
466	147Nd 275.374 KeV Gamma Emission	536	V. Chiste and M. M. Be	9
467	147Nd 319.411 KeV Gamma Emission	536	V. Chiste and M. M. Be	9
468	147Nd 398.155 KeV Gamma Emission	536	V. Chiste and M. M. Be	8
469	147Nd 410.48 KeV Gamma Emission	536	V. Chiste and M. M. Be	8
470	147Nd 439.895 KeV Gamma Emission	536	V. Chiste and M. M. Be	8
471	147Nd 489.24 KeV Gamma Emission	536	V. Chiste and M. M. Be	8
472	147Nd 589.35 KeV Gamma Emission	536	V. Chiste and M. M. Be	6
473	147Nd 594.80 KeV Gamma Emission	536	V. Chiste and M. M. Be	9
474	147Nd 685.90 KeV Gamma Emission	536	V. Chiste and M. M. Be	8
475	147Nd 91.105 KeV Gamma Emission	536	V. Chiste and M. M. Be	8
476	147Pm Half-Life	541	V. Chiste and M. M. Be	9
477	147Pm 147Sm half-life.	542	V. Chiste and M. M. Be	14
478	147Pm Gamma Intensity	544	V. Chiste and M. M. Be	6
479	152Eu Half-Life	547	V.R. Vanin, R.M. de Castro, E. Browne	10
480	152Eu 1005.3 KeV Relative Gamma Emission Probabilities	552-561	V.R. Vanin, R.M. de Castro, E. Browne	10
481	152Eu 1086.0 KeV Relative Gamma Emission Probabilities	552-561	V.R. Vanin, R.M. de Castro, E. Browne	26
482	152Eu 1089.7 KeV Relative Gamma Emission Probabilities	552-561	V.R. Vanin, R.M. de Castro, E. Browne	10
483	152Eu 1112.0 KeV Relative Gamma Emission Probabilities	552-561	V.R. Vanin, R.M. de Castro, E. Browne	22
484	152Eu 1112.0# KeV Relative Gamma Emission Probabilities	552-561	V.R. Vanin, R.M. de Castro, E. Browne	11
485	152Eu 1170.9 KeV Relative Gamma Emission Probabilities	552-561	V.R. Vanin, R.M. de Castro, E. Browne	6
486	152Eu 1206.1 KeV Relative Gamma Emission Probabilities	552-561	V.R. Vanin, R.M. de Castro, E. Browne	5
487	152Eu 121.8 KeV Relative Gamma Emission Probabilities	552-561	V.R. Vanin, R.M. de Castro, E. Browne	27
488	152Eu 1212.9 KeV Relative Gamma Emission Probabilities	552-561	V.R. Vanin, R.M. de Castro, E. Browne	8
489	152Eu 1249.9 KeV Relative Gamma Emission Probabilities	552-561	V.R. Vanin, R.M. de Castro, E. Browne	7
490	152Eu 1261.3 KeV Relative Gamma Emission Probabilities	552-561	V.R. Vanin, R.M. de Castro, E. Browne	6
491	152Eu 1292.8 KeV Relative Gamma Emission Probabilities	552-561	V.R. Vanin, R.M. de Castro, E. Browne	7
492	152Eu 1299.1 KeV Relative Gamma Emission Probabilities	552-561	V.R. Vanin, R.M. de Castro, E. Browne	9
493	152Eu 1314.7 KeV Relative Gamma Emission Probabilities	552-561	V.R. Vanin, R.M. de Castro, E. Browne	6
494	152Eu 1348.1 KeV Relative Gamma Emission Probabilities	552-561	V.R. Vanin, R.M. de Castro, E. Browne	8
495	152Eu 1363.8 KeV Relative Gamma Emission Probabilities	552-561	V.R. Vanin, R.M. de Castro, E. Browne	6
496	152Eu 1390.4 KeV Relative Gamma Emission Probabilities	552-561	V.R. Vanin, R.M. de Castro, E. Browne	6
497	152Eu 1457.6 KeV Relative Gamma Emission Probabilities	552-561	V.R. Vanin, R.M. de Castro, E. Browne	9
498	152Eu 148.0 KeV Relative Gamma Emission Probabilities	552-561	V.R. Vanin, R.M. de Castro, E. Browne	5
499	152Eu 1528.1 KeV Relative Gamma Emission Probabilities	552-561	V.R. Vanin, R.M. de Castro, E. Browne	8
500	152Eu 1605.6 KeV Relative Gamma Emission Probabilities	552-561	V.R. Vanin, R.M. de Castro, E. Browne	8
501	152Eu 1608.4 KeV Relative Gamma Emission Probabilities	552-561	V.R. Vanin, R.M. de Castro, E. Browne	6
502	152Eu 1647.4 KeV Relative Gamma Emission Probabilities	552-561	V.R. Vanin, R.M. de Castro, E. Browne	7
503	152Eu 1769.0 KeV Relative Gamma Emission Probabilities	552-561	V.R. Vanin, R.M. de Castro, E. Browne	8
504	152Eu 207.6 KeV Relative Gamma Emission Probabilities	552-561	V.R. Vanin, R.M. de Castro, E. Browne	7
505	152Eu 209.4 KeV Relative Gamma Emission Probabilities	552-561	V.R. Vanin, R.M. de Castro, E. Browne	7
506	152Eu 212.6 KeV Relative Gamma Emission Probabilities	552-561	V.R. Vanin, R.M. de Castro, E. Browne	7
507	152Eu 244.7 KeV Relative Gamma Emission Probabilities	552-561	V.R. Vanin, R.M. de Castro, E. Browne	25
508	152Eu 251.6 KeV Relative Gamma Emission Probabilities	552-561	V.R. Vanin, R.M. de Castro, E. Browne	7
509	152Eu 271.11 KeV Relative Gamma Emission Probabilities	552-561	V.R. Vanin, R.M. de Castro, E. Browne	7
510	152Eu 275.5 KeV Relative Gamma Emission Probabilities	552-561	V.R. Vanin, R.M. de Castro, E. Browne	7
511	152Eu 295.9 KeV Relative Gamma Emission Probabilities	552-561	V.R. Vanin, R.M. de Castro, E. Browne	11
512	152Eu 315.21 KeV Relative Gamma Emission Probabilities	552-561	V.R. Vanin, R.M. de Castro, E. Browne	7
513	152Eu 324.8 KeV Relative Gamma Emission Probabilities	552-561	V.R. Vanin, R.M. de Castro, E. Browne	6
514	152Eu 329.4 KeV Relative Gamma Emission Probabilities	552-561	V.R. Vanin, R.M. de Castro, E. Browne	8
515	152Eu 340.4 KeV Relative Gamma Emission Probabilities	552-561	V.R. Vanin, R.M. de Castro, E. Browne	5
516	152Eu 344.3 KeV Relative Gamma Emission Probabilities	552-561	V.R. Vanin, R.M. de Castro, E. Browne	29
517	152Eu 351.7 KeV Relative Gamma Emission Probabilities	552-561	V.R. Vanin, R.M. de Castro, E. Browne	6
518	152Eu 367.8 KeV Relative Gamma Emission Probabilities	552-561	V.R. Vanin, R.M. de Castro, E. Browne	12
519	152Eu 411.0 KeV Relative Gamma Emission Probabilities	552-561	V.R. Vanin, R.M. de Castro, E. Browne	30
520	152Eu 416.0 KeV Relative Gamma Emission Probabilities	552-561	V.R. Vanin, R.M. de Castro, E. Browne	7
521	152Eu 444.0 sum KeV Relative Gamma Emission Probabilities	552-561	V.R. Vanin, R.M. de Castro, E. Browne	12
522	152Eu 444.08 KeV Relative Gamma Emission Probabilities	552-561	V.R. Vanin, R.M. de Castro, E. Browne	17
523	152Eu 482.3 KeV Relative Gamma Emission Probabilities	552-561	V.R. Vanin, R.M. de Castro, E. Browne	6
524	152Eu 488.7 KeV Relative Gamma Emission Probabilities	552-561	V.R. Vanin, R.M. de Castro, E. Browne	10
525	152Eu 493.5 KeV Relative Gamma Emission Probabilities	552-561	V.R. Vanin, R.M. de Castro, E. Browne	7
526	152Eu 496.3 KeV Relative Gamma Emission Probabilities	552-561	V.R. Vanin, R.M. de Castro, E. Browne	5
527	152Eu 503.5 KeV Relative Gamma Emission Probabilities	552-561	V.R. Vanin, R.M. de Castro, E. Browne	8
528	152Eu 520.2 KeV Relative Gamma Emission Probabilities	552-561	V.R. Vanin, R.M. de Castro, E. Browne	6
529	152Eu 523.1 KeV Relative Gamma Emission Probabilities	552-561	V.R. Vanin, R.M. de Castro, E. Browne	5
530	152Eu 526.9 KeV Relative Gamma Emission Probabilities	552-561	V.R. Vanin, R.M. de Castro, E. Browne	6
531	152Eu 535.41 KeV Relative Gamma Emission Probabilities	552-561	V.R. Vanin, R.M. de Castro, E. Browne	7
532	152Eu 556.5# KeV Relative Gamma Emission Probabilities	552-561	V.R. Vanin, R.M. de Castro, E. Browne	6
533	152Eu 564.0* KeV Relative Gamma Emission Probabilities	552-561	V.R. Vanin, R.M. de Castro, E. Browne	8
534	152Eu 566.4 KeV Relative Gamma Emission Probabilities	552-561	V.R. Vanin, R.M. de Castro, E. Browne	8
535	152Eu 586.3 KeV Relative Gamma Emission Probabilities	552-561	V.R. Vanin, R.M. de Castro, E. Browne	9
536	152Eu 616.1 KeV Relative Gamma Emission Probabilities	552-561	V.R. Vanin, R.M. de Castro, E. Browne	7
537	152Eu 644.4 KeV Relative Gamma Emission Probabilities	552-561	V.R. Vanin, R.M. de Castro, E. Browne	7
538	152Eu 656.5 KeV Relative Gamma Emission Probabilities	552-561	V.R. Vanin, R.M. de Castro, E. Browne	8
539	152Eu 664.8 KeV Relative Gamma Emission Probabilities	552-561	V.R. Vanin, R.M. de Castro, E. Browne	6
540	152Eu 671.3 KeV Relative Gamma Emission Probabilities	552-561	V.R. Vanin, R.M. de Castro, E. Browne	8
541	152Eu 675.0f KeV Relative Gamma Emission Probabilities	552-561	V.R. Vanin, R.M. de Castro, E. Browne	8
542	152Eu 678.6 KeV Relative Gamma Emission Probabilities	552-561	V.R. Vanin, R.M. de Castro, E. Browne	10
543	152Eu 688.7 KeV Relative Gamma Emission Probabilities	552-561	V.R. Vanin, R.M. de Castro, E. Browne	10
544	152Eu 712.8 KeV Relative Gamma Emission Probabilities	552-561	V.R. Vanin, R.M. de Castro, E. Browne	6
545	152Eu 719.3# KeV Relative Gamma Emission Probabilities	552-561	V.R. Vanin, R.M. de Castro, E. Browne	9
546	152Eu 728.0 KeV Relative Gamma Emission Probabilities	552-561	V.R. Vanin, R.M. de Castro, E. Browne	6
547	152Eu 764.9 KeV Relative Gamma Emission Probabilities	552-561	V.R. Vanin, R.M. de Castro, E. Browne	7
548	152Eu 768.9 KeV Relative Gamma Emission Probabilities	552-561	V.R. Vanin, R.M. de Castro, E. Browne	7
549	152Eu 778.9 KeV Relative Gamma Emission Probabilities	552-561	V.R. Vanin, R.M. de Castro, E. Browne	28
550	152Eu 794.8 KeV Relative Gamma Emission Probabilities	552-561	V.R. Vanin, R.M. de Castro, E. Browne	7
551	152Eu 810.5 KeV Relative Gamma Emission Probabilities	552-561	V.R. Vanin, R.M. de Castro, E. Browne	9
552	152Eu 839.4 KeV Relative Gamma Emission Probabilities	552-561	V.R. Vanin, R.M. de Castro, E. Browne	5
553	152Eu 841.6 KeV Relative Gamma Emission Probabilities	552-561	V.R. Vanin, R.M. de Castro, E. Browne	5
554	152Eu 867.4 KeV Relative Gamma Emission Probabilities	552-561	V.R. Vanin, R.M. de Castro, E. Browne	11
555	152Eu 901.2 KeV Relative Gamma Emission Probabilities	552-561	V.R. Vanin, R.M. de Castro, E. Browne	8
556	152Eu 919.3 KeV Relative Gamma Emission Probabilities	552-561	V.R. Vanin, R.M. de Castro, E. Browne	9
557	152Eu 926.3 KeV Relative Gamma Emission Probabilities	552-561	V.R. Vanin, R.M. de Castro, E. Browne	9
558	152Eu 930.6 KeV Relative Gamma Emission Probabilities	552-561	V.R. Vanin, R.M. de Castro, E. Browne	8
559	152Eu 958.6 KeV Relative Gamma Emission Probabilities	552-561	V.R. Vanin, R.M. de Castro, E. Browne	5
560	152Eu 964.1 KeV Relative Gamma Emission Probabilities	552-561	V.R. Vanin, R.M. de Castro, E. Browne	17
561	152Eu 964.1# KeV Relative Gamma Emission Probabilities	552-561	V.R. Vanin, R.M. de Castro, E. Browne	11
562	152Eu 974.1 KeV Relative Gamma Emission Probabilities	552-561	V.R. Vanin, R.M. de Castro, E. Browne	6
563	152Eu 990.2 KeV Relative Gamma Emission Probabilities	552-561	V.R. Vanin, R.M. de Castro, E. Browne	7
564	152Eu Gd KA X-Ray Emission Probabilities	566	V.R. Vanin, R.M. de Castro, E. Browne	5
565	152Eu Gd KB X-Ray Emission Probabilities	566	V.R. Vanin, R.M. de Castro, E. Browne	5
566	152Eu Sm KA X-Ray Emission Probabilities	566	V.R. Vanin, R.M. de Castro, E. Browne	8
567	152Eu Sm KB X-Ray Emission Probabilities	566	V.R. Vanin, R.M. de Castro, E. Browne	8
568	153Sm Half-Life	567	M.M. Be, R. G. Helmer and E. Schonfeld	17
569	153Sm 151 KeV Gamma Intensities	573-578	M.M. Be, R. G. Helmer and E. Schonfeld	6
570	153Sm 172 KeV Gamma Intensities	573-578	M.M. Be, R. G. Helmer and E. Schonfeld	8
571	153Sm 412 KeV Gamma Intensities	573-578	M.M. Be, R. G. Helmer and E. Schonfeld	6
572	153Sm 424 KeV Gamma Intensities	573-578	M.M. Be, R. G. Helmer and E. Schonfeld	6
573	153Sm 436 KeV Gamma Intensities	573-578	M.M. Be, R. G. Helmer and E. Schonfeld	6
574	153Sm 463 KeV Gamma Intensities	573-578	M.M. Be, R. G. Helmer and E. Schonfeld	6
575	153Sm 509 KeV Gamma Intensities	573-578	M.M. Be, R. G. Helmer and E. Schonfeld	6
576	153Sm 521 KeV Gamma Intensities	573-578	M.M. Be, R. G. Helmer and E. Schonfeld	6
577	153Sm 531 KeV Gamma Intensities	573-578	M.M. Be, R. G. Helmer and E. Schonfeld	7
578	153Sm 533 KeV Gamma Intensities	573-578	M.M. Be, R. G. Helmer and E. Schonfeld	7
579	153Sm 539 KeV Gamma Intensities	573-578	M.M. Be, R. G. Helmer and E. Schonfeld	6
580	153Sm 542 KeV Gamma Intensities	573-578	M.M. Be, R. G. Helmer and E. Schonfeld	5
581	153Sm 554 KeV Gamma Intensities	573-578	M.M. Be, R. G. Helmer and E. Schonfeld	6
582	153Sm 578 KeV Gamma Intensities	573-578	M.M. Be, R. G. Helmer and E. Schonfeld	6
583	153Sm 584 KeV Gamma Intensities	573-578	M.M. Be, R. G. Helmer and E. Schonfeld	6
584	153Sm 587 KeV Gamma Intensities	573-578	M.M. Be, R. G. Helmer and E. Schonfeld	5
585	153Sm 590 KeV Gamma Intensities	573-578	M.M. Be, R. G. Helmer and E. Schonfeld	5
586	153Sm 596 KeV Gamma Intensities	573-578	M.M. Be, R. G. Helmer and E. Schonfeld	6
587	153Sm 603 KeV Gamma Intensities	573-578	M.M. Be, R. G. Helmer and E. Schonfeld	6
588	153Sm 609 KeV Gamma Intensities	573-578	M.M. Be, R. G. Helmer and E. Schonfeld	6
589	153Sm 615 KeV Gamma Intensities	573-578	M.M. Be, R. G. Helmer and E. Schonfeld	6
590	153Sm 618 KeV Gamma Intensities	573-578	M.M. Be, R. G. Helmer and E. Schonfeld	5
591	153Sm 636 KeV Gamma Intensities	573-578	M.M. Be, R. G. Helmer and E. Schonfeld	6
592	153Sm 657 KeV Gamma Intensities	573-578	M.M. Be, R. G. Helmer and E. Schonfeld	6
593	153Sm 69 KeV Gamma Intensities	573-578	M.M. Be, R. G. Helmer and E. Schonfeld	7
594	153Sm 713 KeV Gamma Intensities	573-578	M.M. Be, R. G. Helmer and E. Schonfeld	5
595	153Sm 75 KeV Gamma Intensities	573-578	M.M. Be, R. G. Helmer and E. Schonfeld	7
596	153Sm 83 KeV Gamma Intensities	573-578	M.M. Be, R. G. Helmer and E. Schonfeld	7
597	153Sm 89 KeV Gamma Intensities	573-578	M.M. Be, R. G. Helmer and E. Schonfeld	5
598	153Sm 97 KeV Gamma Intensities	573-578	M.M. Be, R. G. Helmer and E. Schonfeld	7
599	153Gd Half-Life	579	R. G. Helmer and E. Schonfeld	8
600	153Gd 103.1 KeV Gamma Intensities	582	R. G. Helmer and E. Schonfeld	8
601	153Gd 14 KeV Gamma Intensities	582	R. G. Helmer and E. Schonfeld	6
602	153Gd 172.8 KeV Gamma Intensities	582	R. G. Helmer and E. Schonfeld	6
603	153Gd 19.8 KeV Gamma Intensities	582	R. G. Helmer and E. Schonfeld	5
604	153Gd 68.2 KeV Gamma Intensities	582	R. G. Helmer and E. Schonfeld	5
605	153Gd 69.6 KeV Gamma Intensities	582	R. G. Helmer and E. Schonfeld	8
606	153Gd 75.4 KeV Gamma Intensities	582	R. G. Helmer and E. Schonfeld	7
607	153Gd 83.3 KeV Gamma Intensities	582	R. G. Helmer and E. Schonfeld	7
608	153Gd 89.4 KeV Gamma Intensities	582	R. G. Helmer and E. Schonfeld	7
609	153Gd Ka Gamma Intensities	582	R. G. Helmer and E. Schonfeld	6
610	153Gd KB Gamma Intensities	582	R. G. Helmer and E. Schonfeld	5
611	154Eu Half-Life	585	V. P. Chechev and N. K. Kuzmenko	9
612	154Eu 1004,7 KeV Gamma Intensities	590-593	V. P. Chechev and N. K. Kuzmenko	13
613	154Eu 1118,5 KeV Gamma Intensities	590-593	V. P. Chechev and N. K. Kuzmenko	5
614	154Eu 1128,5 KeV Gamma Intensities	590-593	V. P. Chechev and N. K. Kuzmenko	9
615	154Eu 1140,7 KeV Gamma Intensities	590-593	V. P. Chechev and N. K. Kuzmenko	9
616	154Eu 1160,3 KeV Gamma Intensities	590-593	V. P. Chechev and N. K. Kuzmenko	5
617	154Eu 1188,6 KeV Gamma Intensities	590-593	V. P. Chechev and N. K. Kuzmenko	6
618	154Eu 123,1 KeV Gamma Intensities	590-593	V. P. Chechev and N. K. Kuzmenko	11
619	154Eu 1241,6 KeV Gamma Intensities	590-593	V. P. Chechev and N. K. Kuzmenko	6
620	154Eu 1246,1 KeV Gamma Intensities	590-593	V. P. Chechev and N. K. Kuzmenko	12
621	154Eu 146,0 KeV Gamma Intensities	590-593	V. P. Chechev and N. K. Kuzmenko	5
622	154Eu 1494,0 KeV Gamma Intensities	590-593	V. P. Chechev and N. K. Kuzmenko	10
623	154Eu 1537,9 KeV Gamma Intensities	590-593	V. P. Chechev and N. K. Kuzmenko	5
624	154Eu 1596,5 KeV Gamma Intensities	590-593	V. P. Chechev and N. K. Kuzmenko	12
625	154Eu 188,2 KeV Gamma Intensities	590-593	V. P. Chechev and N. K. Kuzmenko	7
626	154Eu 232,0 KeV Gamma Intensities	590-593	V. P. Chechev and N. K. Kuzmenko	5
627	154Eu 247,9 KeV Gamma Intensities	590-593	V. P. Chechev and N. K. Kuzmenko	12
628	154Eu 322,0 KeV Gamma Intensities	590-593	V. P. Chechev and N. K. Kuzmenko	6
629	154Eu 397,1 KeV Gamma Intensities	590-593	V. P. Chechev and N. K. Kuzmenko	6
630	154Eu 401,3 KeV Gamma Intensities	590-593	V. P. Chechev and N. K. Kuzmenko	8
631	154Eu 444,5 KeV Gamma Intensities	590-593	V. P. Chechev and N. K. Kuzmenko	12
632	154Eu 467,8 KeV Gamma Intensities	590-593	V. P. Chechev and N. K. Kuzmenko	6
633	154Eu 478,2 KeV Gamma Intensities	590-593	V. P. Chechev and N. K. Kuzmenko	9
634	154Eu 510 KeV Gamma Intensities	590-593	V. P. Chechev and N. K. Kuzmenko	5
635	154Eu 518,0 KeV Gamma Intensities	590-593	V. P. Chechev and N. K. Kuzmenko	6
636	154Eu 557,6 KeV Gamma Intensities	590-593	V. P. Chechev and N. K. Kuzmenko	9
637	154Eu 582,0 KeV Gamma Intensities	590-593	V. P. Chechev and N. K. Kuzmenko	11
638	154Eu 591,7 KeV Gamma Intensities	590-593	V. P. Chechev and N. K. Kuzmenko	13
639	154Eu 613,3 KeV Gamma Intensities	590-593	V. P. Chechev and N. K. Kuzmenko	6
640	154Eu 625,2 KeV Gamma Intensities	590-593	V. P. Chechev and N. K. Kuzmenko	9
641	154Eu 649,4 KeV Gamma Intensities	590-593	V. P. Chechev and N. K. Kuzmenko	5
642	154Eu 676,6 KeV Gamma Intensities	590-593	V. P. Chechev and N. K. Kuzmenko	8
643	154Eu 692,4 KeV Gamma Intensities	590-593	V. P. Chechev and N. K. Kuzmenko	12
644	154Eu 715,8 KeV Gamma Intensities	590-593	V. P. Chechev and N. K. Kuzmenko	7
645	154Eu 723,3 KeV Gamma Intensities	590-593	V. P. Chechev and N. K. Kuzmenko	13
646	154Eu 756,8 KeV Gamma Intensities	590-593	V. P. Chechev and N. K. Kuzmenko	12
647	154Eu 815,6 KeV Gamma Intensities	590-593	V. P. Chechev and N. K. Kuzmenko	11
648	154Eu 845,4 KeV Gamma Intensities	590-593	V. P. Chechev and N. K. Kuzmenko	10
649	154Eu 850,7 KeV Gamma Intensities	590-593	V. P. Chechev and N. K. Kuzmenko	8
650	154Eu 873,2 KeV Gamma Intensities	590-593	V. P. Chechev and N. K. Kuzmenko	13
651	154Eu 880,6 KeV Gamma Intensities	590-593	V. P. Chechev and N. K. Kuzmenko	6
652	154Eu 892,8 KeV Gamma Intensities	590-593	V. P. Chechev and N. K. Kuzmenko	10
653	154Eu 904,1 KeV Gamma Intensities	590-593	V. P. Chechev and N. K. Kuzmenko	11
654	154Eu 924,5 KeV Gamma Intensities	590-593	V. P. Chechev and N. K. Kuzmenko	6
655	154Eu 996,3 KeV Gamma Intensities	590-593	V. P. Chechev and N. K. Kuzmenko	13
656	155Eu Half-Life	597	V. P. Chechev and V. 0. Sergeev	8
657	155Eu K X-Ray Emission	599	V. P. Chechev and V. 0. Sergeev	6
658	155Eu Y2,0 Gamma Energies	601	V. P. Chechev and V. 0. Sergeev	8
659	155Eu Y3,0 Gamma Energies	601	V. P. Chechev and V. 0. Sergeev	8
660	155Eu Y3,2 Gamma Energies	601	V. P. Chechev and V. 0. Sergeev	7
661	155Eu Y3,l Gamma Energies	601	V. P. Chechev and V. 0. Sergeev	8
662	155Eu Y5,l Gamma Energies	601	V. P. Chechev and V. 0. Sergeev	6
663	155Eu Y6,0 Gamma Energies	601	V. P. Chechev and V. 0. Sergeev	5
664	155Eu Y6,l Gamma Energies	601	V. P. Chechev and V. 0. Sergeev	6
665	155Eu Yi,o Gamma Energies	601	V. P. Chechev and V. 0. Sergeev	8
666	155Eu Y1,0 Relative Gamma Emission	602	V. P. Chechev and V. 0. Sergeev	9
667	155Eu Y3,0 Relative Gamma Emission	602	V. P. Chechev and V. 0. Sergeev	9
668	155Eu Y3,1 Relative Gamma Emission	602	V. P. Chechev and V. 0. Sergeev	8
669	155Eu Y5,1 Relative Gamma Emission	602	V. P. Chechev and V. 0. Sergeev	6
670	155Eu Y6,0 Relative Gamma Emission	602	V. P. Chechev and V. 0. Sergeev	5
671	159Gd 137 KeV Relative Gamma Emission Probabilities	608	R. G. Helmer	6
672	159Gd 210 KeV Relative Gamma Emission Probabilities	608	R. G. Helmer	5
673	159Gd 226 KeV Relative Gamma Emission Probabilities	608	R. G. Helmer	6
674	159Gd 237 KeV Relative Gamma Emission Probabilities	608	R. G. Helmer	5
675	159Gd 273 KeV Relative Gamma Emission Probabilities	608	R. G. Helmer	6
676	159Gd 290 KeV Relative Gamma Emission Probabilities	608	R. G. Helmer	5
677	159Gd 305 KeV Relative Gamma Emission Probabilities	608	R. G. Helmer	6
678	159Gd 348 KeV Relative Gamma Emission Probabilities	608	R. G. Helmer	7
679	159Gd 536 KeV Relative Gamma Emission Probabilities	608	R. G. Helmer	6
680	159Gd 559 KeV Relative Gamma Emission Probabilities	608	R. G. Helmer	7
681	159Gd 58 KeV Relative Gamma Emission Probabilities	608	R. G. Helmer	6
682	159Gd 581 KeV Relative Gamma Emission Probabilities	608	R. G. Helmer	8
683	159Gd 616 KeV Relative Gamma Emission Probabilities	608	R. G. Helmer	6
684	159Gd 617 KeV Relative Gamma Emission Probabilities	608	R. G. Helmer	6
685	159Gd 79 KeV Relative Gamma Emission Probabilities	608	R. G. Helmer	7
686	159Gd 854 KeV Relative Gamma Emission Probabilities	608	R. G. Helmer	6
687	166Ho Half-Life	611	E. Schonfeld and R. Dersch	8
688	166Ho 1581,8 KeV Relative Gamma Emission Probabilities	613	E. Schonfeld and R. Dersch	6
689	166Ho 1662,4 KeV Relative Gamma Emission Probabilities	613	E. Schonfeld and R. Dersch	6
690	166Ho 1749,8 KeV Relative Gamma Emission Probabilities	613	E. Schonfeld and R. Dersch	6
691	166Ho 1830,5 KeV Relative Gamma Emission Probabilities	613	E. Schonfeld and R. Dersch	6
692	166Ho 674,2 KeV Relative Gamma Emission Probabilities	613	E. Schonfeld and R. Dersch	6
693	166Ho 705,4 KeV Relative Gamma Emission Probabilities	613	E. Schonfeld and R. Dersch	6
694	166Ho 785,9 KeV Relative Gamma Emission Probabilities	613	E. Schonfeld and R. Dersch	6
695	166Ho 80,6 KeV Relative Gamma Emission Probabilities	613	E. Schonfeld and R. Dersch	5
696	166Hom Gamma Energy	615	E. Schonfeld, R. Dersch	5
697	166Hom 1010,27(6) KeV Relative Gamma Emission Probabilities	620-622	E. Schonfeld, R. Dersch	9
698	166Hom 1120,35(5) KeV Relative Gamma Emission Probabilities	620-622	E. Schonfeld, R. Dersch	9
699	166Hom 1146,81(9) KeV Relative Gamma Emission Probabilities	620-622	E. Schonfeld, R. Dersch	14
700	166Hom 119,035(10) KeV Relative Gamma Emission Probabilities	620-622	E. Schonfeld, R. Dersch	9
701	166Hom 121,175(10) KeV Relative Gamma Emission Probabilities	620-622	E. Schonfeld, R. Dersch	12
702	166Hom 1241,52(2) KeV Relative Gamma Emission Probabilities	620-622	E. Schonfeld, R. Dersch	14
703	166Hom 1282,06(6) KeV Relative Gamma Emission Probabilities	620-622	E. Schonfeld, R. Dersch	15
704	166Hom 135,257(14) KeV Relative Gamma Emission Probabilities	620-622	E. Schonfeld, R. Dersch	9
705	166Hom 140,702(20) KeV Relative Gamma Emission Probabilities	620-622	E. Schonfeld, R. Dersch	8
706	166Hom 1400,79(2) KeV Relative Gamma Emission Probabilities	620-622	E. Schonfeld, R. Dersch	13
707	166Hom 1427,24(2) KeV Relative Gamma Emission Probabilities	620-622	E. Schonfeld, R. Dersch	13
708	166Hom 160,077(20) KeV Relative Gamma Emission Probabilities	620-622	E. Schonfeld, R. Dersch	12
709	166Hom 161,707(14) KeV Relative Gamma Emission Probabilities	620-622	E. Schonfeld, R. Dersch	9
710	166Hom 190,747(16) KeV Relative Gamma Emission Probabilities	620-622	E. Schonfeld, R. Dersch	9
711	166Hom 214,79(3) KeV Relative Gamma Emission Probabilities	620-622	E. Schonfeld, R. Dersch	8
712	166Hom 215,871(10) KeV Relative Gamma Emission Probabilities	620-622	E. Schonfeld, R. Dersch	17
713	166Hom 231,32(4) KeV Relative Gamma Emission Probabilities	620-622	E. Schonfeld, R. Dersch	14
714	166Hom 259,70(3) KeV Relative Gamma Emission Probabilities	620-622	E. Schonfeld, R. Dersch	15
715	166Hom 280,468(7) KeV Relative Gamma Emission Probabilities	620-622	E. Schonfeld, R. Dersch	17
716	166Hom 300,731(9) KeV Relative Gamma Emission Probabilities	620-622	E. Schonfeld, R. Dersch	17
717	166Hom 305,03(5) KeV Relative Gamma Emission Probabilities	620-622	E. Schonfeld, R. Dersch	5
718	166Hom 339,75(5) KeV Relative Gamma Emission Probabilities	620-622	E. Schonfeld, R. Dersch	9
719	166Hom 365,736(9) KeV Relative Gamma Emission Probabilities	620-622	E. Schonfeld, R. Dersch	17
720	166Hom 410,950(8) KeV Relative Gamma Emission Probabilities	620-622	E. Schonfeld, R. Dersch	17
721	166Hom 451,528(9) KeV Relative Gamma Emission Probabilities	620-622	E. Schonfeld, R. Dersch	17
722	166Hom 464,819(12) KeV Relative Gamma Emission Probabilities	620-622	E. Schonfeld, R. Dersch	15
723	166Hom 476,38(6) KeV Relative Gamma Emission Probabilities	620-622	E. Schonfeld, R. Dersch	5
724	166Hom 496,86(4) KeV Relative Gamma Emission Probabilities	620-622	E. Schonfeld, R. Dersch	6
725	166Hom 520,85(5) KeV Relative Gamma Emission Probabilities	620-622	E. Schonfeld, R. Dersch	7
726	166Hom 529,811(10) KeV Relative Gamma Emission Probabilities	620-622	E. Schonfeld, R. Dersch	16
727	166Hom 570,940(10) KeV Relative Gamma Emission Probabilities	620-622	E. Schonfeld, R. Dersch	16
728	166Hom 594,536(24) KeV Relative Gamma Emission Probabilities	620-622	E. Schonfeld, R. Dersch	13
729	166Hom 611,620(17) KeV Relative Gamma Emission Probabilities	620-622	E. Schonfeld, R. Dersch	14
730	166Hom 615,84(9) KeV Relative Gamma Emission Probabilities	620-622	E. Schonfeld, R. Dersch	5
731	166Hom 639,97(9) KeV Relative Gamma Emission Probabilities	620-622	E. Schonfeld, R. Dersch	8
732	166Hom 644,689(15) KeV Relative Gamma Emission Probabilities	620-622	E. Schonfeld, R. Dersch	10
733	166Hom 670,565(12) KeV Relative Gamma Emission Probabilities	620-622	E. Schonfeld, R. Dersch	16
734	166Hom 691,304(12) KeV Relative Gamma Emission Probabilities	620-622	E. Schonfeld, R. Dersch	15
735	166Hom 711,680(8) KeV Relative Gamma Emission Probabilities	620-622	E. Schonfeld, R. Dersch	16
736	166Hom 736,70(7) KeV Relative Gamma Emission Probabilities	620-622	E. Schonfeld, R. Dersch	13
737	166Hom 752,332(10) KeV Relative Gamma Emission Probabilities	620-622	E. Schonfeld, R. Dersch	16
738	166Hom 778,862(12) KeV Relative Gamma Emission Probabilities	620-622	E. Schonfeld, R. Dersch	16
739	166Hom 80,577(7) KeV Relative Gamma Emission Probabilities	620-622	E. Schonfeld, R. Dersch	17
740	166Hom 810,325(10) KeV Relative Gamma Emission Probabilities	620-622	E. Schonfeld, R. Dersch	16
741	166Hom 830,601(15) KeV Relative Gamma Emission Probabilities	620-622	E. Schonfeld, R. Dersch	16
742	166Hom 875,63(5) KeV Relative Gamma Emission Probabilities	620-622	E. Schonfeld, R. Dersch	14
743	166Hom 94,679(9) KeV Relative Gamma Emission Probabilities	620-622	E. Schonfeld, R. Dersch	11
744	166Hom 950,963(10) KeV Relative Gamma Emission Probabilities	620-622	E. Schonfeld, R. Dersch	16
745	169 Half-Life	625	M. M. Be and E. Schonfeld	9
746	169 198 KeV Gamma Emission Probability	629	M. M. Be and E. Schonfeld	11
747	170Tm Half-Life	631	V. P. Chechev and N. K. Kuzmenko	5
748	177Lu Y1,0 Gamma Energies	639	F. G. Kondev	7
749	177Lu Y2,0 Gamma Energies	639	F. G. Kondev	7
750	177Lu Y2.1 Gamma Energies	639	F. G. Kondev	6
751	177Lu Y3,0 Gamma Energies	639	F. G. Kondev	7
752	177Lu Y3,1 Gamma Energies	639	F. G. Kondev	7
753	177Lu Y3,2 Gamma Energies	639	F. G. Kondev	6
754	177Lu 72,0 Relative Gamma Intensities	642	F. G. Kondev	5
755	177Lu 72,1 Relative Gamma Intensities	642	F. G. Kondev	5
756	177Lu 73,0 Relative Gamma Intensities	642	F. G. Kondev	6
757	177Lu y1,0 Relative Gamma Intensities	642	F. G. Kondev	5
758	177Lu Y3,2 Relative Gamma Intensities	642	F. G. Kondev	5
759	182Ta Half-Life	645	V. Chiste and M. M. Be	11
760	182Ta 100 KeV Relative Gamma Intensities	651-654	V. Chiste and M. M. Be	22
761	182Ta 1001 KeV Relative Gamma Intensities	651-654	V. Chiste and M. M. Be	22
762	182Ta 1044 KeV Relative Gamma Intensities	651-654	V. Chiste and M. M. Be	16
763	182Ta 110 KeV Relative Gamma Intensities	651-654	V. Chiste and M. M. Be	8
764	182Ta 1113 KeV Relative Gamma Intensities	651-654	V. Chiste and M. M. Be	15
765	182Ta 113 KeV Relative Gamma Intensities	651-654	V. Chiste and M. M. Be	20
766	182Ta 1157 KeV Relative Gamma Intensities	651-654	V. Chiste and M. M. Be	7
767	182Ta 1158 KeV Relative Gamma Intensities	651-654	V. Chiste and M. M. Be	8
768	182Ta 116 KeV Relative Gamma Intensities	651-654	V. Chiste and M. M. Be	17
769	182Ta 1180 KeV Relative Gamma Intensities	651-654	V. Chiste and M. M. Be	10
770	182Ta 1189 KeV Relative Gamma Intensities	651-654	V. Chiste and M. M. Be	26
771	182Ta 1221 KeV Relative Gamma Intensities	651-654	V. Chiste and M. M. Be	23
772	182Ta 1223 KeV Relative Gamma Intensities	651-654	V. Chiste and M. M. Be	6
773	182Ta 1231 KeV Relative Gamma Intensities	651-654	V. Chiste and M. M. Be	26
774	182Ta 1257 KeV Relative Gamma Intensities	651-654	V. Chiste and M. M. Be	25
775	182Ta 1273 KeV Relative Gamma Intensities	651-654	V. Chiste and M. M. Be	21
776	182Ta 1289 KeV Relative Gamma Intensities	651-654	V. Chiste and M. M. Be	23
777	182Ta 1342 KeV Relative Gamma Intensities	651-654	V. Chiste and M. M. Be	19
778	182Ta 1373 KeV Relative Gamma Intensities	651-654	V. Chiste and M. M. Be	19
779	182Ta 1387 KeV Relative Gamma Intensities	651-654	V. Chiste and M. M. Be	17
780	182Ta 1410 KeV Relative Gamma Intensities	651-654	V. Chiste and M. M. Be	16
781	182Ta 1453 KeV Relative Gamma Intensities	651-654	V. Chiste and M. M. Be	15
782	182Ta 152 KeV Relative Gamma Intensities	651-654	V. Chiste and M. M. Be	24
783	182Ta 156 KeV Relative Gamma Intensities	651-654	V. Chiste and M. M. Be	24
784	182Ta 179 KeV Relative Gamma Intensities	651-654	V. Chiste and M. M. Be	24
785	182Ta 198 KeV Relative Gamma Intensities	651-654	V. Chiste and M. M. Be	22
786	182Ta 222 KeV Relative Gamma Intensities	651-654	V. Chiste and M. M. Be	23
787	182Ta 229 KeV Relative Gamma Intensities	651-654	V. Chiste and M. M. Be	23
788	182Ta 264 KeV Relative Gamma Intensities	651-654	V. Chiste and M. M. Be	24
789	182Ta 31 KeV Relative Gamma Intensities	651-654	V. Chiste and M. M. Be	8
790	182Ta 351 KeV Relative Gamma Intensities	651-654	V. Chiste and M. M. Be	6
791	182Ta 42 KeV Relative Gamma Intensities	651-654	V. Chiste and M. M. Be	9
792	182Ta 65 KeV Relative Gamma Intensities	651-654	V. Chiste and M. M. Be	9
793	182Ta 67 KeV Relative Gamma Intensities	651-654	V. Chiste and M. M. Be	9
794	182Ta 84 KeV Relative Gamma Intensities	651-654	V. Chiste and M. M. Be	18
795	182Ta 891 KeV Relative Gamma Intensities	651-654	V. Chiste and M. M. Be	10
796	182Ta 927 KeV Relative Gamma Intensities	651-654	V. Chiste and M. M. Be	18
797	182Ta 959 KeV Relative Gamma Intensities	651-654	V. Chiste and M. M. Be	18
798	186Re Half-Life	659	E. Schonfeld and R. Dersch	9
799	186Re Beta Endpoint Energy	660	E. Schonfeld and R. Dersch	6
800	195Au Half-Life	665	V. Chiste and M. M. Be	7
801	198Au Half-Life	669	E. Schonfeld and R. Dersch	26
802	198Au Beta Endpoint Energy	670	E. Schonfeld and R. Dersch	13
803	198Au 1087,7 keV Relative Gamma Emission	673	E. Schonfeld and R. Dersch	5
804	198Au 675,9 keV Relative Gamma Emission	673	E. Schonfeld and R. Dersch	5
805	201Tl Half-Life	677	E. Schonfeld	7
806	201Tl 135,34 KeV Relative Photon Emission Probabilities	679	E. Schonfeld	7
807	201Tl 165,88 KeV Relative Photon Emission Probabilities	679	E. Schonfeld	7
808	201Tl 30,60 KeV Relative Photon Emission Probabilities	679	E. Schonfeld	7
809	201Tl 32,19 KeV Relative Photon Emission Probabilities	679	E. Schonfeld	7
810	201Tl 70,82 KeV K alpha Relative Photon Emission Probabilities	679	E. Schonfeld	5
811	201Tl K beta Relative Photon Emission Probabilities	679	E. Schonfeld	5
812	203Hg Half-Life	681	A.L. Nichols	6
813	203Pb 279 KeV Level Half-Life	685	V. Chiste and M. M. Be	10
814	203Pb Half-Life	685	V. Chiste and M. M. Be	9
815	203Pb alpha_K Emission Probability	687	V. Chiste and M. M. Be	24
816	203Pb Y1,0 Gamma Energies	688	V. Chiste and M. M. Be	6
817	203Pb Y2,1 Gamma Energies	688	V. Chiste and M. M. Be	6
818	204Tl Q Value	691	M. M. Be and V. Chiste	6
819	204Tl Half-Life	692	M. M. Be and V. Chiste	5
820	206Tl Half-Life	699	F.G. Kondev	8
821	207Bi Half-Life	711	M.M. Be and V. Chiste	8
822	207Bi 1064 KeV Relative Gamma Emission Rate	716	M.M. Be and V. Chiste	9
823	208Tl 1093.90(2) KeV Gamma emission probabilities relative to P(2614.511 keV)	727-729	A. L. Nichols	7
824	208Tl 211.52(2) KeV Gamma emission probabilities relative to P(2614.511 keV)	727-729	A. L. Nichols	6
825	208Tl 233.37(2) KeV Gamma emission probabilities relative to P(2614.511 keV)	727-729	A. L. Nichols	5
826	208Tl 252.71 (2) KeV Gamma emission probabilities relative to P(2614.511 keV)	727-729	A. L. Nichols	9
827	208Tl 277.37 (2) KeV Gamma emission probabilities relative to P(2614.511 keV)	727-729	A. L. Nichols	13
828	208Tl 486.08 (2) KeV Gamma emission probabilities relative to P(2614.511 keV)	727-729	A. L. Nichols	6
829	208Tl 510.74(2) KeV Gamma emission probabilities relative to P(2614.511 keV)	727-729	A. L. Nichols	15
830	208Tl 583.187(2) KeV Gamma emission probabilities relative to P(2614.511 keV)	727-729	A. L. Nichols	14
831	208Tl 722.26 (2) KeV Gamma emission probabilities relative to P(2614.511 keV)	727-729	A. L. Nichols	7
832	208Tl 763.45(2) KeV Gamma emission probabilities relative to P(2614.511 keV)	727-729	A. L. Nichols	13
833	208Tl 860.53 (2) KeV Gamma emission probabilities relative to P(2614.511 keV)	727-729	A. L. Nichols	16
834	208Tl 927.64 (2) KeV Gamma emission probabilities relative to P(2614.511 keV)	727-729	A. L. Nichols	5
835	208Tl 982.70 (2) KeV Gamma emission probabilities relative to P(2614.511 keV)	727-729	A. L. Nichols	5
836	209Tl- 117 KeV Gamma Energies	739	F.G. Kondev	6
837	209Tl- 1567 KeV Gamma Energies	739	F.G. Kondev	6
838	209Tl- 465 KeV Gamma Energies	739	F.G. Kondev	7
839	209Tl- 117.24 KeV Gamma Emission Probabilities relative to 1567 KeV Line	740	F.G. Kondev	6
840	209Tl- 465.10 KeV Gamma Emission Probabilities relative to 1567 KeV Line	740	F.G. Kondev	7
841	209Tl- 920.8 KeV Gamma Emission Probabilities relative to 1567 KeV Line	740	F.G. Kondev	5
842	209Pb Half-Life	743	F. G. Kondev	6
843	210Pb Half-Life	753	V. Chiste and M. M. Be	11
844	210Pb Relative Gamma Emission Intensity	755	V. Chiste and M. M. Be	8
845	210Bi Half-Life	759	V. Chiste and M. M. Be	6
846	210Po Half-Life	763	V. Chiste and M. M. Be	6
847	210Po alpha 00 emission energy	764	V. Chiste and M. M. Be	10
848	210Po Gamma Emission Intensity	765	V. Chiste and M. M. Be	8
849	211Pb 1015 KeV Gamma Emission Energy	769	F.G. Kondev	9
850	211Pb 1080 KeV Gamma Emission Energy	769	F.G. Kondev	9
851	211Pb 1109 KeV Gamma Emission Energy	769	F.G. Kondev	10
852	211Pb 1197 KeV Gamma Emission Energy	769	F.G. Kondev	8
853	211Pb 1271 KeV Gamma Emission Energy	769	F.G. Kondev	8
854	211Pb 313 KeV Gamma Emission Energy	769	F.G. Kondev	9
855	211Pb 342 KeV Gamma Emission Energy	769	F.G. Kondev	6
856	211Pb 405 KeV Gamma Emission Energy	769	F.G. Kondev	10
857	211Pb 427 KeV Gamma Emission Energy	769	F.G. Kondev	10
858	211Pb 609 KeV Gamma Emission Energy	769	F.G. Kondev	7
859	211Pb 64 KeV Gamma Emission Energy	769	F.G. Kondev	6
860	211Pb 705 KeV Gamma Emission Energy	769	F.G. Kondev	10
861	211Pb 766 KeV Gamma Emission Energy	769	F.G. Kondev	10
862	211Pb 832 KeV Gamma Emission Energy	769	F.G. Kondev	10
863	211Pb 866 KeV Gamma Emission Energy	769	F.G. Kondev	8
864	211Pb 1014 KeV Gamma Emission Probabilities	770	F.G. Kondev	9
865	211Pb 1081 KeV Gamma Emission Probabilities	770	F.G. Kondev	10
866	211Pb 1110 KeV Gamma Emission Probabilities	770	F.G. Kondev	12
867	211Pb 1196 KeV Gamma Emission Probabilities	770	F.G. Kondev	8
868	211Pb 314 KeV Gamma Emission Probabilities	770	F.G. Kondev	7
869	211Pb 405 KeV Gamma Emission Probabilities	770	F.G. Kondev	12
870	211Pb 427 KeV Gamma Emission Probabilities	770	F.G. Kondev	12
871	211Pb 610 KeV Gamma Emission Probabilities	770	F.G. Kondev	8
872	211Pb 65 KeV Gamma Emission Probabilities	770	F.G. Kondev	5
873	211Pb 705 KeV Gamma Emission Probabilities	770	F.G. Kondev	12
874	211Pb 767 KeV Gamma Emission Probabilities	770	F.G. Kondev	11
875	211Pb 832 KeV Gamma Emission Probabilities	770	F.G. Kondev	12
876	211Pb 866 KeV Gamma Emission Probabilities	770	F.G. Kondev	8
877	211Po Half-Life	779	A. Luca	5
878	211Po alpha 00 emission energy	780	A. Luca	11
879	211Po alpha 01 emission energy	780	A. Luca	8
880	211Po alpha 02 emission energy	780	A. Luca	7
881	211Po 6588.4 KeV alpha emission probability	781	A. Luca	8
882	211Po 6891.2 KeV alpha emission probability	781	A. Luca	9
883	211At Alpha Branching fraction	785	A. L. Nichols	6
884	211At Half-Life	785	A. L. Nichols	5
885	212Pb 115.183 KeV Relative Gamma Emission Rate (238.632 line 100%)	794	A. L. Nichols	5
886	212Pb 300.09 KeV Relative Gamma Emission Rate (238.632 line 100%)	794	A. L. Nichols	8
887	212Bi 1078.63 KeV Absolute Gamma Emission Rate	800-801	A. L. Nichols	5
888	212Bi 1512.70 KeV Absolute Gamma Emission Rate	800-801	A. L. Nichols	5
889	212Bi 1620.74 KeV Absolute Gamma Emission Rate	800-801	A. L. Nichols	8
890	212Bi 288.08 KeV Absolute Gamma Emission Rate	800-801	A. L. Nichols	8
891	212Bi 327.94 KeV Absolute Gamma Emission Rate	800-801	A. L. Nichols	5
892	212Bi 452.8 KeV Absolute Gamma Emission Rate	800-801	A. L. Nichols	7
893	212Bi 727.33 KeV Absolute Gamma Emission Rate	800-801	A. L. Nichols	8
894	212Bi 785.37 KeV Absolute Gamma Emission Rate	800-801	A. L. Nichols	7
895	212Bi 893.41 KeV Absolute Gamma Emission Rate	800-801	A. L. Nichols	7
896	212Po Half-Life	805	A. L. Nichols	6
897	213Bi 1100.16(1) KeV Gamma Energy	809	Huang Xiaolong, Wang Baosong	5
898	213Bi 292.80 (1) KeV Gamma Energy	809	Huang Xiaolong, Wang Baosong	5
899	213Bi 323.70(2) KeV Gamma Energy	809	Huang Xiaolong, Wang Baosong	5
900	213Bi 440.44 (1) KeV Gamma Energy	809	Huang Xiaolong, Wang Baosong	5
901	213Bi 659.75 (2) KeV Gamma Energy	809	Huang Xiaolong, Wang Baosong	5
902	213Bi 807.37(1) KeV Gamma Energy	809	Huang Xiaolong, Wang Baosong	5
903	213Bi 1100.16(1) KeV Relative Gamma Emission (440 KeV line 100%)	810	Huang Xiaolong, Wang Baosong	6
904	213Bi 292.80 (1) KeV Relative Gamma Emission (440 KeV line 100%)	810	Huang Xiaolong, Wang Baosong	7
905	213Bi 659.75 (2) KeV Relative Gamma Emission (440 KeV line 100%)	810	Huang Xiaolong, Wang Baosong	6
906	213Bi 807.37 (1) KeV Relative Gamma Emission (440 KeV line 100%)	810	Huang Xiaolong, Wang Baosong	7
907	214Pb 241-keV gamma Relative Gamma Emission (609 KeV line 100%)	820-821	V. Chiste and M. M. Be	17
908	214Pb 258-keV Relative Gamma Emission (609 KeV line 100%)	820-821	V. Chiste and M. M. Be	10
909	214Pb 274-keV gamma Relative Gamma Emission (609 KeV line 100%)	820-821	V. Chiste and M. M. Be	9
910	214Pb 295-keV gamma Relative Gamma Emission (609 KeV line 100%)	820-821	V. Chiste and M. M. Be	17
911	214Pb 314-keV gamma Relative Gamma Emission (609 KeV line 100%)	820-821	V. Chiste and M. M. Be	6
912	214Pb 323-keV gamma Relative Gamma Emission (609 KeV line 100%)	820-821	V. Chiste and M. M. Be	5
913	214Pb 351-keV gamma Relative Gamma Emission (609 KeV line 100%)	820-821	V. Chiste and M. M. Be	17
914	214Pb 462-keV gamma Relative Gamma Emission (609 KeV line 100%)	820-821	V. Chiste and M. M. Be	7
915	214Pb 480-keV gamma Relative Gamma Emission (609 KeV line 100%)	820-821	V. Chiste and M. M. Be	9
916	214Pb 487-keV gamma Relative Gamma Emission (609 KeV line 100%)	820-821	V. Chiste and M. M. Be	10
917	214Pb 53-keV gamma Relative Gamma Emission (609 KeV line 100%)	820-821	V. Chiste and M. M. Be	5
918	214Pb 533-keV gamma Relative Gamma Emission (609 KeV line 100%)	820-821	V. Chiste and M. M. Be	7
919	214Pb 580-keV gamma Relative Gamma Emission (609 KeV line 100%)	820-821	V. Chiste and M. M. Be	9
920	214Pb 785-keV gamma Relative Gamma Emission (609 KeV line 100%)	820-821	V. Chiste and M. M. Be	8
921	214Pb 839-keV gamma Relative Gamma Emission (609 KeV line 100%)	820-821	V. Chiste and M. M. Be	8
922	214Bi 609.3 KeV absolute Gamma Intensity	828	V. Chiste and M. M. Be	5
923	214Bi 1051 KeV Relative Gamma Intensity (609 KeV 100%)	829-835	V. Chiste and M. M. Be	7
924	214Bi 1069 KeV Relative Gamma Intensity (609 KeV 100%)	829-835	V. Chiste and M. M. Be	6
925	214Bi 1120 KeV Relative Gamma Intensity (609 KeV 100%)	829-835	V. Chiste and M. M. Be	14
926	214Bi 1133 KeV Relative Gamma Intensity (609 KeV 100%)	829-835	V. Chiste and M. M. Be	6
927	214Bi 1155 KeV Relative Gamma Intensity (609 KeV 100%)	829-835	V. Chiste and M. M. Be	10
928	214Bi 1207 KeV Relative Gamma Intensity (609 KeV 100%)	829-835	V. Chiste and M. M. Be	6
929	214Bi 1238 KeV Relative Gamma Intensity (609 KeV 100%)	829-835	V. Chiste and M. M. Be	14
930	214Bi 1280 KeV Relative Gamma Intensity (609 KeV 100%)	829-835	V. Chiste and M. M. Be	10
931	214Bi 1303 KeV Relative Gamma Intensity (609 KeV 100%)	829-835	V. Chiste and M. M. Be	6
932	214Bi 1377 KeV Relative Gamma Intensity (609 KeV 100%)	829-835	V. Chiste and M. M. Be	12
933	214Bi 1385 KeV Relative Gamma Intensity (609 KeV 100%)	829-835	V. Chiste and M. M. Be	10
934	214Bi 1401 KeV Relative Gamma Intensity (609 KeV 100%)	829-835	V. Chiste and M. M. Be	9
935	214Bi 1407 KeV Relative Gamma Intensity (609 KeV 100%)	829-835	V. Chiste and M. M. Be	9
936	214Bi 1509 KeV Relative Gamma Intensity (609 KeV 100%)	829-835	V. Chiste and M. M. Be	12
937	214Bi 1538 KeV Relative Gamma Intensity (609 KeV 100%)	829-835	V. Chiste and M. M. Be	6
938	214Bi 1543 KeV Relative Gamma Intensity (609 KeV 100%)	829-835	V. Chiste and M. M. Be	5
939	214Bi 1583 KeV Relative Gamma Intensity (609 KeV 100%)	829-835	V. Chiste and M. M. Be	8
940	214Bi 1594 KeV Relative Gamma Intensity (609 KeV 100%)	829-835	V. Chiste and M. M. Be	6
941	214Bi 1599 KeV Relative Gamma Intensity (609 KeV 100%)	829-835	V. Chiste and M. M. Be	6
942	214Bi 1661 KeV Relative Gamma Intensity (609 KeV 100%)	829-835	V. Chiste and M. M. Be	10
943	214Bi 1683 KeV Relative Gamma Intensity (609 KeV 100%)	829-835	V. Chiste and M. M. Be	7
944	214Bi 1729 KeV Relative Gamma Intensity (609 KeV 100%)	829-835	V. Chiste and M. M. Be	12
945	214Bi 1764 KeV Relative Gamma Intensity (609 KeV 100%)	829-835	V. Chiste and M. M. Be	13
946	214Bi 1838 KeV Relative Gamma Intensity (609 KeV 100%)	829-835	V. Chiste and M. M. Be	5
947	214Bi 1847 KeV Relative Gamma Intensity (609 KeV 100%)	829-835	V. Chiste and M. M. Be	10
948	214Bi 1873 KeV Relative Gamma Intensity (609 KeV 100%)	829-835	V. Chiste and M. M. Be	5
949	214Bi 1890 KeV Relative Gamma Intensity (609 KeV 100%)	829-835	V. Chiste and M. M. Be	5
950	214Bi 1895 KeV Relative Gamma Intensity (609 KeV 100%)	829-835	V. Chiste and M. M. Be	5
951	214Bi 2052 KeV Relative Gamma Intensity (609 KeV 100%)	829-835	V. Chiste and M. M. Be	5
952	214Bi 2089 KeV Relative Gamma Intensity (609 KeV 100%)	829-835	V. Chiste and M. M. Be	5
953	214Bi 2109 KeV Relative Gamma Intensity (609 KeV 100%)	829-835	V. Chiste and M. M. Be	6
954	214Bi 2118 KeV Relative Gamma Intensity (609 KeV 100%)	829-835	V. Chiste and M. M. Be	12
955	214Bi 2192 KeV Relative Gamma Intensity (609 KeV 100%)	829-835	V. Chiste and M. M. Be	5
956	214Bi 2204 KeV Relative Gamma Intensity (609 KeV 100%)	829-835	V. Chiste and M. M. Be	12
957	214Bi 2293 KeV Relative Gamma Intensity (609 KeV 100%)	829-835	V. Chiste and M. M. Be	10
958	214Bi 2331 KeV Relative Gamma Intensity (609 KeV 100%)	829-835	V. Chiste and M. M. Be	5
959	214Bi 2376 KeV Relative Gamma Intensity (609 KeV 100%)	829-835	V. Chiste and M. M. Be	5
960	214Bi 2447 KeV Relative Gamma Intensity (609 KeV 100%)	829-835	V. Chiste and M. M. Be	11
961	214Bi 2694 KeV Relative Gamma Intensity (609 KeV 100%)	829-835	V. Chiste and M. M. Be	6
962	214Bi 273 KeV Relative Gamma Intensity (609 KeV 100%)	829-835	V. Chiste and M. M. Be	7
963	214Bi 2769 KeV Relative Gamma Intensity (609 KeV 100%)	829-835	V. Chiste and M. M. Be	6
964	214Bi 280 KeV Relative Gamma Intensity (609 KeV 100%)	829-835	V. Chiste and M. M. Be	5
965	214Bi 2880 KeV Relative Gamma Intensity (609 KeV 100%)	829-835	V. Chiste and M. M. Be	5
966	214Bi 2893 KeV Relative Gamma Intensity (609 KeV 100%)	829-835	V. Chiste and M. M. Be	5
967	214Bi 2921 KeV Relative Gamma Intensity (609 KeV 100%)	829-835	V. Chiste and M. M. Be	5
968	214Bi 2978 KeV Relative Gamma Intensity (609 KeV 100%)	829-835	V. Chiste and M. M. Be	6
969	214Bi 2999 KeV Relative Gamma Intensity (609 KeV 100%)	829-835	V. Chiste and M. M. Be	5
970	214Bi 304 KeV Relative Gamma Intensity (609 KeV 100%)	829-835	V. Chiste and M. M. Be	5
971	214Bi 3053 KeV Relative Gamma Intensity (609 KeV 100%)	829-835	V. Chiste and M. M. Be	5
972	214Bi 333 KeV Relative Gamma Intensity (609 KeV 100%)	829-835	V. Chiste and M. M. Be	5
973	214Bi 334 KeV Relative Gamma Intensity (609 KeV 100%)	829-835	V. Chiste and M. M. Be	5
974	214Bi 386 KeV Relative Gamma Intensity (609 KeV 100%)	829-835	V. Chiste and M. M. Be	8
975	214Bi 388 KeV Relative Gamma Intensity (609 KeV 100%)	829-835	V. Chiste and M. M. Be	8
976	214Bi 405 KeV Relative Gamma Intensity (609 KeV 100%)	829-835	V. Chiste and M. M. Be	6
977	214Bi 454 KeV Relative Gamma Intensity (609 KeV 100%)	829-835	V. Chiste and M. M. Be	9
978	214Bi 474 KeV Relative Gamma Intensity (609 KeV 100%)	829-835	V. Chiste and M. M. Be	5
979	214Bi 543 KeV Relative Gamma Intensity (609 KeV 100%)	829-835	V. Chiste and M. M. Be	6
980	214Bi 547 KeV Relative Gamma Intensity (609 KeV 100%)	829-835	V. Chiste and M. M. Be	5
981	214Bi 572 KeV Relative Gamma Intensity (609 KeV 100%)	829-835	V. Chiste and M. M. Be	6
982	214Bi 615 KeV Relative Gamma Intensity (609 KeV 100%)	829-835	V. Chiste and M. M. Be	5
983	214Bi 630 KeV Relative Gamma Intensity (609 KeV 100%)	829-835	V. Chiste and M. M. Be	5
984	214Bi 633 KeV Relative Gamma Intensity (609 KeV 100%)	829-835	V. Chiste and M. M. Be	5
985	214Bi 649 KeV Relative Gamma Intensity (609 KeV 100%)	829-835	V. Chiste and M. M. Be	5
986	214Bi 665 KeV Relative Gamma Intensity (609 KeV 100%)	829-835	V. Chiste and M. M. Be	11
987	214Bi 683 KeV Relative Gamma Intensity (609 KeV 100%)	829-835	V. Chiste and M. M. Be	6
988	214Bi 697 KeV Relative Gamma Intensity (609 KeV 100%)	829-835	V. Chiste and M. M. Be	6
989	214Bi 703 KeV Relative Gamma Intensity (609 KeV 100%)	829-835	V. Chiste and M. M. Be	8
990	214Bi 710 KeV Relative Gamma Intensity (609 KeV 100%)	829-835	V. Chiste and M. M. Be	6
991	214Bi 719 KeV Relative Gamma Intensity (609 KeV 100%)	829-835	V. Chiste and M. M. Be	7
992	214Bi 733 KeV Relative Gamma Intensity (609 KeV 100%)	829-835	V. Chiste and M. M. Be	5
993	214Bi 752 KeV Relative Gamma Intensity (609 KeV 100%)	829-835	V. Chiste and M. M. Be	5
994	214Bi 768 KeV Relative Gamma Intensity (609 KeV 100%)	829-835	V. Chiste and M. M. Be	13
995	214Bi 806 KeV Relative Gamma Intensity (609 KeV 100%)	829-835	V. Chiste and M. M. Be	11
996	214Bi 815 KeV Relative Gamma Intensity (609 KeV 100%)	829-835	V. Chiste and M. M. Be	5
997	214Bi 821 KeV Relative Gamma Intensity (609 KeV 100%)	829-835	V. Chiste and M. M. Be	5
998	214Bi 826 KeV Relative Gamma Intensity (609 KeV 100%)	829-835	V. Chiste and M. M. Be	5
999	214Bi 832 KeV Relative Gamma Intensity (609 KeV 100%)	829-835	V. Chiste and M. M. Be	5
1000	214Bi 904 KeV Relative Gamma Intensity (609 KeV 100%)	829-835	V. Chiste and M. M. Be	5
1001	214Bi 934 KeV Relative Gamma Intensity (609 KeV 100%)	829-835	V. Chiste and M. M. Be	14
1002	214Bi 943 KeV Relative Gamma Intensity (609 KeV 100%)	829-835	V. Chiste and M. M. Be	5
1003	214Bi 964 KeV Relative Gamma Intensity (609 KeV 100%)	829-835	V. Chiste and M. M. Be	7
1004	214Po Half-Life	839	V. Chiste and M. M. Be	10
1005	219Rn Gamma 10 Gamma Energies	883	A. L. Nichols	6
1006	219Rn Gamma 20 Gamma Energies	883	A. L. Nichols	6
1007	219Rn Gamma 30 Gamma Energies	883	A. L. Nichols	6
1008	219Rn Gamma 31 Gamma Energies	883	A. L. Nichols	6
1009	219Rn Gamma 40 Gamma Energies	883	A. L. Nichols	5
1010	219Rn 130.58(1) KeV Line Gamma Emission Probability relative to 271.2 KeV line	886	A. L. Nichols	6
1011	219Rn 293.56 (4) KeV Line Gamma Emission Probability relative to 271.2 KeV line	886	A. L. Nichols	6
1012	219Rn 401.81(1) KeV Line Gamma Emission Probability relative to 271.2 KeV line	886	A. L. Nichols	6
1013	219Rn 517.60(6) KeV Line Gamma Emission Probability relative to 271.2 KeV line	886	A. L. Nichols	5
1014	219Rn 676.66 (7) KeV Line Gamma Emission Probability relative to 271.2 KeV line	886	A. L. Nichols	5
1015	222Rn Half-Life	903	V. Chiste and M. M. Be	9
1016	223Ra Half-Life	915	V.P. Chechev	6
1017	223Ra 104.04 (4) KeV Line a Gamma Emission Probabilities relative to 269.5 KeV line	921-924	V.P. Chechev	6
1018	223Ra 106.78 (3) KeV Line Gamma Emission Probabilities relative to 269.5 KeV line	921-924	V.P. Chechev	6
1019	223Ra 114.7(2) KeV Line Gamma Emission Probabilities relative to 269.5 KeV line	921-924	V.P. Chechev	6
1020	223Ra 131.6 (2) KeV Line Gamma Emission Probabilities relative to 269.5 KeV line	921-924	V.P. Chechev	6
1021	223Ra 144.27 (2) KeV Line a Gamma Emission Probabilities relative to 269.5 KeV line	921-924	V.P. Chechev	6
1022	223Ra 154.208 (10) KeV Line Gamma Emission Probabilities relative to 269.5 KeV line	921-924	V.P. Chechev	6
1023	223Ra 177.3 (1) KeV Line Gamma Emission Probabilities relative to 269.5 KeV line	921-924	V.P. Chechev	6
1024	223Ra 249.49 (3) KeV Line a Gamma Emission Probabilities relative to 269.5 KeV line	921-924	V.P. Chechev	6
1025	223Ra 251.6 (3) KeV Line Gamma Emission Probabilities relative to 269.5 KeV line	921-924	V.P. Chechev	5
1026	223Ra 260.4 (3) KeV Line Gamma Emission Probabilities relative to 269.5 KeV line	921-924	V.P. Chechev	6
1027	223Ra 288.18 (3) KeV Line Gamma Emission Probabilities relative to 269.5 KeV line	921-924	V.P. Chechev	6
1028	223Ra 323.871 (10) KeV Line Gamma Emission Probabilities relative to 269.5 KeV line	921-924	V.P. Chechev	6
1029	223Ra 328.38 (3) KeV Line a Gamma Emission Probabilities relative to 269.5 KeV line	921-924	V.P. Chechev	6
1030	223Ra 334.01 (6) KeV Line Gamma Emission Probabilities relative to 269.5 KeV line	921-924	V.P. Chechev	6
1031	223Ra 338.282 (10) KeV Line Gamma Emission Probabilities relative to 269.5 KeV line	921-924	V.P. Chechev	6
1032	223Ra 342.78 (2) KeV Line a Gamma Emission Probabilities relative to 269.5 KeV line	921-924	V.P. Chechev	6
1033	223Ra 368.56 (12) KeV Line Gamma Emission Probabilities relative to 269.5 KeV line	921-924	V.P. Chechev	6
1034	223Ra 430.6 (3) KeV Line Gamma Emission Probabilities relative to 269.5 KeV line	921-924	V.P. Chechev	5
1035	223Ra 432.45 (3) KeV Line a Gamma Emission Probabilities relative to 269.5 KeV line	921-924	V.P. Chechev	6
1036	223Ra 487.5 (2) KeV Line Gamma Emission Probabilities relative to 269.5 KeV line	921-924	V.P. Chechev	6
1037	223Ra 527.611 (13) KeV Line Gamma Emission Probabilities relative to 269.5 KeV line	921-924	V.P. Chechev	6
1038	223Ra 598.721 (24) KeV Line Gamma Emission Probabilities relative to 269.5 KeV line	921-924	V.P. Chechev	6
1039	225Ac 5792 Alpha Emission Energies	936-937	Huang Xiaolong, Wang Baosong	5
1040	225Ac 5731.9 (17) KeV alpha emission probabilities	937-938	Huang Xiaolong, Wang Baosong	5
1041	225Ac 5793.1 (21) KeV alpha emission probabilities	937-938	Huang Xiaolong, Wang Baosong	5
1042	225Ac 108.38 (3) KeV Line Gamma emission probabilities relative to 150 KeV Line	943-946	Huang Xiaolong, Wang Baosong	6
1043	225Ac 111.52 (3) KeV Line Gamma emission probabilities relative to 150 KeV Line	943-946	Huang Xiaolong, Wang Baosong	6
1044	225Ac 119.85 (3) KeV Line Gamma emission probabilities relative to 150 KeV Line	943-946	Huang Xiaolong, Wang Baosong	6
1045	225Ac 123.75 (4) KeV Line Gamma emission probabilities relative to 150 KeV Line	943-946	Huang Xiaolong, Wang Baosong	5
1046	225Ac 124.81 (3) KeV Line Gamma emission probabilities relative to 150 KeV Line	943-946	Huang Xiaolong, Wang Baosong	6
1047	225Ac 134.85 (3) KeV Line Gamma emission probabilities relative to 150 KeV Line	943-946	Huang Xiaolong, Wang Baosong	6
1048	225Ac 145.15 (3) KeV Line Gamma emission probabilities relative to 150 KeV Line	943-946	Huang Xiaolong, Wang Baosong	5
1049	225Ac 153.92 (3) KeV Line Gamma emission probabilities relative to 150 KeV Line	943-946	Huang Xiaolong, Wang Baosong	6
1050	225Ac 157.25 (3) KeV Line Gamma emission probabilities relative to 150 KeV Line	943-946	Huang Xiaolong, Wang Baosong	6
1051	225Ac 187.96 (3) KeV Line Gamma emission probabilities relative to 150 KeV Line	943-946	Huang Xiaolong, Wang Baosong	6
1052	225Ac 195.74 (3) KeV Line Gamma emission probabilities relative to 150 KeV Line	943-946	Huang Xiaolong, Wang Baosong	6
1053	225Ac 198.47 (23) KeV Line Gamma emission probabilities relative to 150 KeV Line	943-946	Huang Xiaolong, Wang Baosong	5
1054	225Ac 216.89 (3) KeV Line Gamma emission probabilities relative to 150 KeV Line	943-946	Huang Xiaolong, Wang Baosong	5
1055	225Ac 224.59 (3) KeV Line Gamma emission probabilities relative to 150 KeV Line	943-946	Huang Xiaolong, Wang Baosong	6
1056	225Ac 253.46 (3) KeV Line Gamma emission probabilities relative to 150 KeV Line	943-946	Huang Xiaolong, Wang Baosong	6
1057	225Ac 452.23 (3) KeV Line Gamma emission probabilities relative to 150 KeV Line	943-946	Huang Xiaolong, Wang Baosong	5
1058	225Ac 62.94 (3) KeV Line Gamma emission probabilities relative to 150 KeV Line	943-946	Huang Xiaolong, Wang Baosong	6
1059	225Ac 64.27 (3) KeV Line Gamma emission probabilities relative to 150 KeV Line	943-946	Huang Xiaolong, Wang Baosong	5
1060	225Ac 73.85 (3) KeV Line Gamma emission probabilities relative to 150 KeV Line	943-946	Huang Xiaolong, Wang Baosong	6
1061	225Ac 87.41 (3) KeV Line Gamma emission probabilities relative to 150 KeV Line	943-946	Huang Xiaolong, Wang Baosong	5
1062	225Ac 94.90 (2) KeV Line Gamma emission probabilities relative to 150 KeV Line	943-946	Huang Xiaolong, Wang Baosong	5
1063	225Ac 99.67 (5) KeV Line Gamma emission probabilities relative to 150 KeV Line	943-946	Huang Xiaolong, Wang Baosong	6
1064	226Ra Half-Life	949	V. Chiste and M. M. Be	5
1065	227Ac Half-Life	955	V. P. Chechev and N.K. Kuzmenko	6
1066	228Ac 129.065 KeV Gamma Emission Energies	986-998	Andy Pearce	6
1067	228Ac 209.253 KeV Gamma Emission Energies	986-998	Andy Pearce	5
1068	228Ac 270.245 KeV Gamma Emission Energies	986-998	Andy Pearce	6
1069	228Ac 338.32 KeV Gamma Emission Energies	986-998	Andy Pearce	6
1070	228Ac 463.004 KeV Gamma Emission Energies	986-998	Andy Pearce	5
1071	228Ac 57.766 KeV Gamma Emission Energies	986-998	Andy Pearce	6
1072	228Ac 911.204 KeV Gamma Emission Energies	986-998	Andy Pearce	5
1073	228Ac 964.766 KeV Gamma Emission Energies	986-998	Andy Pearce	5
1074	228Ac 968.971 KeV Gamma Emission Energies	986-998	Andy Pearce	5
1075	228Ac 99.509 KeV Gamma Emission Energies	986-998	Andy Pearce	5
1076	228Ac 129.065 KeV Gamma Emission Probabilities relative to 463 KeV line	999-1012	Andy Pearce	7
1077	228Ac 153.967 KeV Gamma Emission Probabilities relative to 463 KeV line	999-1012	Andy Pearce	7
1078	228Ac 209.248 KeV Gamma Emission Probabilities relative to 463 KeV line	999-1012	Andy Pearce	6
1079	228Ac 270.245 KeV Gamma Emission Probabilities relative to 463 KeV line	999-1012	Andy Pearce	7
1080	228Ac 321.646 KeV Gamma Emission Probabilities relative to 463 KeV line	999-1012	Andy Pearce	6
1081	228Ac 332.37 KeV Gamma Emission Probabilities relative to 463 KeV line	999-1012	Andy Pearce	5
1082	228Ac 338.32 KeV Gamma Emission Probabilities relative to 463 KeV line	999-1012	Andy Pearce	7
1083	228Ac 340.969 KeV Gamma Emission Probabilities relative to 463 KeV line	999-1012	Andy Pearce	6
1084	228Ac 409.46 KeV Gamma Emission Probabilities relative to 463 KeV line	999-1012	Andy Pearce	7
1085	228Ac 562.496 KeV Gamma Emission Probabilities relative to 463 KeV line	999-1012	Andy Pearce	5
1086	228Ac 57.752 KeV Gamma Emission Probabilities relative to 463 KeV line	999-1012	Andy Pearce	5
1087	228Ac 755.313 KeV Gamma Emission Probabilities relative to 463 KeV line	999-1012	Andy Pearce	5
1088	228Ac 772.291 KeV Gamma Emission Probabilities relative to 463 KeV line	999-1012	Andy Pearce	5
1089	228Ac 794.942 KeV Gamma Emission Probabilities relative to 463 KeV line	999-1012	Andy Pearce	5
1090	228Ac 835.481 KeV Gamma Emission Probabilities relative to 463 KeV line	999-1012	Andy Pearce	5
1091	228Ac 840.372 KeV Gamma Emission Probabilities relative to 463 KeV line	999-1012	Andy Pearce	5
1092	228Ac 964.786 KeV Gamma Emission Probabilities relative to 463 KeV line	999-1012	Andy Pearce	6
1093	228Ac 968.96 KeV Gamma Emission Probabilities relative to 463 KeV line	999-1012	Andy Pearce	6
1094	228Ac 99.505 KeV Gamma Emission Probabilities relative to 463 KeV line	999-1012	Andy Pearce	5
1095	228Th Half-Life	1013	A. L. Nichols	5
1096	231Th Half-Life	1023	Huang Xiaolong , Wang Baosong	5
1097	231Th 102.2700 (13) KeV Lineb Gamma Energies	1025-1026	Huang Xiaolong , Wang Baosong	5
1098	231Th 72.7510 (25) KeV Lineb Gamma Energies	1025-1026	Huang Xiaolong , Wang Baosong	5
1099	231Th 81.2280 (14) KeV Lineb Gamma Energies	1025-1026	Huang Xiaolong , Wang Baosong	5
1100	231Th 82.0870 (14) KeV Lineb Gamma Energies	1025-1026	Huang Xiaolong , Wang Baosong	5
1101	231Th 99.278 (3) KeV Lineb Gamma Energies	1025-1026	Huang Xiaolong , Wang Baosong	5
1102	231Th 102.27 KeV Line Gamma Intensities relative to 84.2 KeV Line	1027-1028	Huang Xiaolong , Wang Baosong	7
1103	231Th 105.81 KeV Line Gamma Intensities relative to 84.2 KeV Line	1027-1028	Huang Xiaolong , Wang Baosong	5
1104	231Th 106.61 KeV Line Gamma Intensities relative to 84.2 KeV Line	1027-1028	Huang Xiaolong , Wang Baosong	6
1105	231Th 124.914 KeV Line Gamma Intensities relative to 84.2 KeV Line	1027-1028	Huang Xiaolong , Wang Baosong	5
1106	231Th 134.03 KeV Line Gamma Intensities relative to 84.2 KeV Line	1027-1028	Huang Xiaolong , Wang Baosong	5
1107	231Th 135.664 KeV Line Gamma Intensities relative to 84.2 KeV Line	1027-1028	Huang Xiaolong , Wang Baosong	5
1108	231Th 217.94 KeV Line Gamma Intensities relative to 84.2 KeV Line	1027-1028	Huang Xiaolong , Wang Baosong	5
1109	231Th 25.64 KeV Line Gamma Intensities relative to 84.2 KeV Line	1027-1028	Huang Xiaolong , Wang Baosong	6
1110	231Th 58.57 KeV Line Gamma Intensities relative to 84.2 KeV Line	1027-1028	Huang Xiaolong , Wang Baosong	6
1111	231Th 72.751 KeV Line Gamma Intensities relative to 84.2 KeV Line	1027-1028	Huang Xiaolong , Wang Baosong	7
1112	231Th 81.228 KeV Line Gamma Intensities relative to 84.2 KeV Line	1027-1028	Huang Xiaolong , Wang Baosong	7
1113	231Th 82.087 KeV Line Gamma Intensities relative to 84.2 KeV Line	1027-1028	Huang Xiaolong , Wang Baosong	7
1114	231Th 89.95 KeV Line Gamma Intensities relative to 84.2 KeV Line	1027-1028	Huang Xiaolong , Wang Baosong	6
1115	231Th 99.278 KeV Line Gamma Intensities relative to 84.2 KeV Line	1027-1028	Huang Xiaolong , Wang Baosong	6
1116	231Th Absolute Gamma Intensity of 84.21 KeV Line	1028	Huang Xiaolong , Wang Baosong	7
1117	231Pa a00 alpha emission energies	1034	A. Arinc	5
1118	231Pa a06 alpha emission energies	1034	A. Arinc	5
1119	231Pa gamma 130 Gamma Energies	1044-1047	A. Arinc	5
1120	231Pa gamma 150 Gamma Energies	1044-1047	A. Arinc	5
1121	231Pa gamma 151 Gamma Energies	1044-1047	A. Arinc	5
1122	231Pa gamma 152 Gamma Energies	1044-1047	A. Arinc	5
1123	231Pa gamma 153 Gamma Energies	1044-1047	A. Arinc	5
1124	231Pa gamma 175 Gamma Energies	1044-1047	A. Arinc	5
1125	231Pa gamma 176 Gamma Energies	1044-1047	A. Arinc	5
1126	231Pa gamma 191 Gamma Energies	1044-1047	A. Arinc	5
1127	231Pa gamma 244 Gamma Energies	1044-1047	A. Arinc	5
1128	231Pa 100.84 (5) KeV Gamma Gamma Emission Probabilities relative to 284 KeV line	1048-1051	A. Arinc	5
1129	231Pa 124.57 (4) KeV Gamma Gamma Emission Probabilities relative to 284 KeV line	1048-1051	A. Arinc	5
1130	231Pa 144.43 (6) KeV Gamma Gamma Emission Probabilities relative to 284 KeV line	1048-1051	A. Arinc	5
1131	231Pa 199.00 (3) KeV Gamma Gamma Emission Probabilities relative to 284 KeV line	1048-1051	A. Arinc	5
1132	231Pa 243.16 (3) KeV Gamma Gamma Emission Probabilities relative to 284 KeV line	1048-1051	A. Arinc	5
1133	231Pa 245.490 (14) KeV Gamma Gamma Emission Probabilities relative to 284 KeV line	1048-1051	A. Arinc	5
1134	231Pa 255.900 (14) KeV Gamma Gamma Emission Probabilities relative to 284 KeV line	1048-1051	A. Arinc	5
1135	231Pa 260.37 (3) KeV Gamma Gamma Emission Probabilities relative to 284 KeV line	1048-1051	A. Arinc	5
1136	231Pa 27.370 (10) KeV Gamma Gamma Emission Probabilities relative to 284 KeV line	1048-1051	A. Arinc	5
1137	231Pa 273.14 (3) KeV Gamma Gamma Emission Probabilities relative to 284 KeV line	1048-1051	A. Arinc	5
1138	231Pa 277.29 (3) KeV Gamma Gamma Emission Probabilities relative to 284 KeV line	1048-1051	A. Arinc	5
1139	231Pa 29.980 (10) KeV Gamma Gamma Emission Probabilities relative to 284 KeV line	1048-1051	A. Arinc	5
1140	231Pa 300.060 (14) KeV Gamma Gamma Emission Probabilities relative to 284 KeV line	1048-1051	A. Arinc	5
1141	231Pa 313.090 (22) KeV Gamma Gamma Emission Probabilities relative to 284 KeV line	1048-1051	A. Arinc	5
1142	231Pa 327.13 (4) KeV Gamma Gamma Emission Probabilities relative to 284 KeV line	1048-1051	A. Arinc	5
1143	231Pa 330.040 (10) KeV Gamma Gamma Emission Probabilities relative to 284 KeV line	1048-1051	A. Arinc	6
1144	231Pa 340.880 (22) KeV Gamma Gamma Emission Probabilities relative to 284 KeV line	1048-1051	A. Arinc	5
1145	231Pa 354.50 (4) KeV Gamma Gamma Emission Probabilities relative to 284 KeV line	1048-1051	A. Arinc	5
1146	231Pa 357.250 (22) KeV Gamma Gamma Emission Probabilities relative to 284 KeV line	1048-1051	A. Arinc	5
1147	231Pa 359.860 (22) KeV Gamma Gamma Emission Probabilities relative to 284 KeV line	1048-1051	A. Arinc	5
1148	231Pa 363.82 (4) KeV Gamma Gamma Emission Probabilities relative to 284 KeV line	1048-1051	A. Arinc	5
1149	231Pa 374.95 (10) KeV Gamma Gamma Emission Probabilities relative to 284 KeV line	1048-1051	A. Arinc	5
1150	231Pa 379.24 (3) KeV Gamma Gamma Emission Probabilities relative to 284 KeV line	1048-1051	A. Arinc	5
1151	231Pa 38.200 (14) KeV Gamma Gamma Emission Probabilities relative to 284 KeV line	1048-1051	A. Arinc	5
1152	231Pa 384.69 (6) KeV Gamma Gamma Emission Probabilities relative to 284 KeV line	1048-1051	A. Arinc	5
1153	231Pa 391.61 (4) KeV Gamma Gamma Emission Probabilities relative to 284 KeV line	1048-1051	A. Arinc	5
1154	231Pa 395.61 (3) KeV Gamma Gamma Emission Probabilities relative to 284 KeV line	1048-1051	A. Arinc	5
1155	231Pa 398.22 (3) KeV Gamma Gamma Emission Probabilities relative to 284 KeV line	1048-1051	A. Arinc	5
1156	231Pa 407.820 (22) KeV Gamma Gamma Emission Probabilities relative to 284 KeV line	1048-1051	A. Arinc	5
1157	231Pa 410.59 (4) KeV Gamma Gamma Emission Probabilities relative to 284 KeV line	1048-1051	A. Arinc	5
1158	231Pa 435.190 (20) KeV Gamma Gamma Emission Probabilities relative to 284 KeV line	1048-1051	A. Arinc	5
1159	231Pa 437.96 (4) KeV Gamma Gamma Emission Probabilities relative to 284 KeV line	1048-1051	A. Arinc	5
1160	231Pa 44.160 (14) KeV Gamma Gamma Emission Probabilities relative to 284 KeV line	1048-1051	A. Arinc	5
1161	231Pa 46.350 (10) KeV Gamma Gamma Emission Probabilities relative to 284 KeV line	1048-1051	A. Arinc	5
1162	231Pa 488.66 (10) KeV Gamma Gamma Emission Probabilities relative to 284 KeV line	1048-1051	A. Arinc	5
1163	231Pa 52.720 (22) KeV Gamma Gamma Emission Probabilities relative to 284 KeV line	1048-1051	A. Arinc	5
1164	231Pa 54.570 (14) KeV Gamma Gamma Emission Probabilities relative to 284 KeV line	1048-1051	A. Arinc	5
1165	231Pa 60.46 (4) KeV Gamma Gamma Emission Probabilities relative to 284 KeV line	1048-1051	A. Arinc	5
1166	231Pa 63.590 (22) KeV Gamma Gamma Emission Probabilities relative to 284 KeV line	1048-1051	A. Arinc	5
1167	231Pa 74.140 (10) KeV Gamma Gamma Emission Probabilities relative to 284 KeV line	1048-1051	A. Arinc	5
1168	231Pa 77.38 (4) KeV Gamma Gamma Emission Probabilities relative to 284 KeV line	1048-1051	A. Arinc	5
1169	231Pa 96.880 (22) KeV Gamma Gamma Emission Probabilities relative to 284 KeV line	1048-1051	A. Arinc	5
1170	232Th Half-Life	1053	A. Arinc	6
1171	232U Half-Life	1060	Andy Pearce	5
1172	232U 129 KeV Gamma Emission Energies	1061	Andy Pearce	6
1173	232U 270 KeV Gamma Emission Energies	1061	Andy Pearce	6
1174	232U 338 KeV Gamma Emission Energies	1061	Andy Pearce	6
1175	232U 57 KeV Gamma Emission Energies	1061	Andy Pearce	6
1176	233Th- Half-Life	1067	V.P.Chechev and N.K.Kuzmenko	7
1177	233Th 20 Gamma Energies	1072	V.P.Chechev and N.K.Kuzmenko	5
1178	233Th 40 Gamma Energies	1072	V.P.Chechev and N.K.Kuzmenko	5
1179	233Pa Half-Life	1079	V. P. Chechev and K. N. Kuzmenko	6
1180	233Pa 103,9 E2 Gamma admixtures for internal conversion	1081	V. P. Chechev and K. N. Kuzmenko	6
1181	233Pa 28,6 E2 Gamma admixtures for internal conversion	1081	V. P. Chechev and K. N. Kuzmenko	8
1182	233Pa 40,3 E2 Gamma admixtures for internal conversion	1081	V. P. Chechev and K. N. Kuzmenko	6
1183	233Pa 86,6 E2 Gamma admixtures for internal conversion	1081	V. P. Chechev and K. N. Kuzmenko	5
1184	233Pa K	1083	V. P. Chechev and K. N. Kuzmenko	7
1185	233Pa Ka2 K X-ray emission probabilities	1083	V. P. Chechev and K. N. Kuzmenko	7
1186	233Pa Kai K X-ray emission probabilities	1083	V. P. Chechev and K. N. Kuzmenko	8
1187	233Pa KPi K X-ray emission probabilities	1083	V. P. Chechev and K. N. Kuzmenko	5
1188	233Pa Y9,5 Gamma Energies	1084-1085	V. P. Chechev and K. N. Kuzmenko	5
1189	233Pa YlO, 7 Gamma Energies	1084-1085	V. P. Chechev and K. N. Kuzmenko	5
1190	233Pa 103,86 KeV Gamma Emission Absolute Probabilities	1085-1086	V. P. Chechev and K. N. Kuzmenko	9
1191	233Pa 248,38 KeV Gamma Emission Absolute Probabilities	1085-1086	V. P. Chechev and K. N. Kuzmenko	7
1192	233Pa 271,56 KeV Gamma Emission Absolute Probabilities	1085-1086	V. P. Chechev and K. N. Kuzmenko	8
1193	233Pa 28,56 KeV Gamma Emission Absolute Probabilities	1085-1086	V. P. Chechev and K. N. Kuzmenko	7
1194	233Pa 300,13 KeV Gamma Emission Absolute Probabilities	1085-1086	V. P. Chechev and K. N. Kuzmenko	9
1195	233Pa 311,90 KeV Gamma Emission Absolute Probabilities	1085-1086	V. P. Chechev and K. N. Kuzmenko	9
1196	233Pa 340,48 KeV Gamma Emission Absolute Probabilities	1085-1086	V. P. Chechev and K. N. Kuzmenko	9
1197	233Pa 375,40 KeV Gamma Emission Absolute Probabilities	1085-1086	V. P. Chechev and K. N. Kuzmenko	6
1198	233Pa 398,49 KeV Gamma Emission Absolute Probabilities	1085-1086	V. P. Chechev and K. N. Kuzmenko	6
1199	233Pa 40,35 KeV Gamma Emission Absolute Probabilities	1085-1086	V. P. Chechev and K. N. Kuzmenko	5
1200	233Pa 415,76 KeV Gamma Emission Absolute Probabilities	1085-1086	V. P. Chechev and K. N. Kuzmenko	7
1201	233Pa 75,27 KeV Gamma Emission Absolute Probabilities	1085-1086	V. P. Chechev and K. N. Kuzmenko	8
1202	233Pa 86,60 KeV Gamma Emission Absolute Probabilities	1085-1086	V. P. Chechev and K. N. Kuzmenko	5
1203	234Pa 742.813 (5) KeV Line Gamma Energies	1102-1109	Huang Xiaolong, Wang Baosong	5
1204	234Pa 766.4 (2) KeV Line Gamma Energies	1102-1109	Huang Xiaolong, Wang Baosong	5
1205	234Pa 880.5 (1) KeV Line Gamma Energies	1102-1109	Huang Xiaolong, Wang Baosong	5
1206	234Pa 883.24 (4) KeV Line Gamma Energies	1102-1109	Huang Xiaolong, Wang Baosong	5
1207	234Pa 946.00 (3) KeV Line Gamma Energies	1102-1109	Huang Xiaolong, Wang Baosong	5
1208	234mPa Branching ratio for 234mPa IT decay	1119	Huang Xiaolong, Wang Baosong	7
1209	234mPa Nominal 742.813 KeV Gamma Energies	1122-1125	Huang Xiaolong, Wang Baosong	5
1210	234mPa 1124.93& KeV Gamma Emission Probabilities relative to 1001 KeV line	1125-1128	Huang Xiaolong, Wang Baosong	5
1211	234mPa 1193.77 KeV Gamma Emission Probabilities relative to 1001 KeV line	1125-1128	Huang Xiaolong, Wang Baosong	5
1212	234mPa 258.227 KeV Gamma Emission Probabilities relative to 1001 KeV line	1125-1128	Huang Xiaolong, Wang Baosong	7
1213	234mPa 450.98 KeV Gamma Emission Probabilities relative to 1001 KeV line	1125-1128	Huang Xiaolong, Wang Baosong	5
1214	234mPa 543.98 KeV Gamma Emission Probabilities relative to 1001 KeV line	1125-1128	Huang Xiaolong, Wang Baosong	5
1215	234mPa 702 KeV KeV Gamma Emission Probabilities relative to 1001 KeV line	1125-1128	Huang Xiaolong, Wang Baosong	5
1216	234mPa 742.813 KeV Gamma Emission Probabilities relative to 1001 KeV line	1125-1128	Huang Xiaolong, Wang Baosong	7
1217	234mPa 766.361 KeV Gamma Emission Probabilities relative to 1001 KeV line	1125-1128	Huang Xiaolong, Wang Baosong	7
1218	234mPa 786.272 KeV Gamma Emission Probabilities relative to 1001 KeV line	1125-1128	Huang Xiaolong, Wang Baosong	6
1219	234mPa 851.6 KeV Gamma Emission Probabilities relative to 1001 KeV line	1125-1128	Huang Xiaolong, Wang Baosong	5
1220	234mPa 883.24 KeV Gamma Emission Probabilities relative to 1001 KeV line	1125-1128	Huang Xiaolong, Wang Baosong	5
1221	234mPa 921.72 KeV Gamma Emission Probabilities relative to 1001 KeV line	1125-1128	Huang Xiaolong, Wang Baosong	5
1222	234mPa 945.961 KeV Gamma Emission Probabilities relative to 1001 KeV line	1125-1128	Huang Xiaolong, Wang Baosong	6
1223	234mPa Absolute Emission Probability for 1001 KeV line	1129	Huang Xiaolong, Wang Baosong	11
1224	234U Half-Life	1131	V. Chiste and M.M. Be	15
1225	235U Half-Life	1137	Huang Xiaolong, Wang Baosong	9
1226	235U 109.19 (7) KeV line Gamma Energies	1142-1144	Huang Xiaolong, Wang Baosong	6
1227	235U 140.76 (2) KeV line Gamma Energies	1142-1144	Huang Xiaolong, Wang Baosong	5
1228	235U 143.767 (3) KeV line Gamma Energies	1142-1144	Huang Xiaolong, Wang Baosong	7
1229	235U 150.936 (15) KeV line Gamma Energies	1142-1144	Huang Xiaolong, Wang Baosong	6
1230	235U 163.356 (3) KeV line Gamma Energies	1142-1144	Huang Xiaolong, Wang Baosong	6
1231	235U 182.62 (5) KeV line Gamma Energies	1142-1144	Huang Xiaolong, Wang Baosong	5
1232	235U 185.720 (4) KeV line Gamma Energies	1142-1144	Huang Xiaolong, Wang Baosong	7
1233	235U 194.940 (6) KeV line Gamma Energies	1142-1144	Huang Xiaolong, Wang Baosong	6
1234	235U 198.894 (14) KeV line Gamma Energies	1142-1144	Huang Xiaolong, Wang Baosong	5
1235	235U 202.12 (1) KeV line Gamma Energies	1142-1144	Huang Xiaolong, Wang Baosong	5
1236	235U 205.316 (4) KeV line Gamma Energies	1142-1144	Huang Xiaolong, Wang Baosong	6
1237	235U 221.386 (14) KeV line Gamma Energies	1142-1144	Huang Xiaolong, Wang Baosong	5
1238	235U 233.50 (2) KeV line Gamma Energies	1142-1144	Huang Xiaolong, Wang Baosong	5
1239	235U 240.88 (4) KeV line Gamma Energies	1142-1144	Huang Xiaolong, Wang Baosong	5
1240	235U 246.83 (2) KeV line Gamma Energies	1142-1144	Huang Xiaolong, Wang Baosong	5
1241	235U 109.19 KeV Absolute Gamma Emission Probabilities	1145-1147	Huang Xiaolong, Wang Baosong	8
1242	235U 140.76 KeV Absolute Gamma Emission Probabilities	1145-1147	Huang Xiaolong, Wang Baosong	6
1243	235U 143.767 KeV Absolute Gamma Emission Probabilities	1145-1147	Huang Xiaolong, Wang Baosong	11
1244	235U 150.936 KeV Absolute Gamma Emission Probabilities	1145-1147	Huang Xiaolong, Wang Baosong	6
1245	235U 163.356 KeV Absolute Gamma Emission Probabilities	1145-1147	Huang Xiaolong, Wang Baosong	11
1246	235U 182.62 KeV Absolute Gamma Emission Probabilities	1145-1147	Huang Xiaolong, Wang Baosong	8
1247	235U 185.720 KeV Absolute Gamma Emission Probabilities	1145-1147	Huang Xiaolong, Wang Baosong	6
1248	235U 194.940 KeV Absolute Gamma Emission Probabilities	1145-1147	Huang Xiaolong, Wang Baosong	8
1249	235U 198.894 KeV Absolute Gamma Emission Probabilities	1145-1147	Huang Xiaolong, Wang Baosong	5
1250	235U 202.12 KeV Absolute Gamma Emission Probabilities	1145-1147	Huang Xiaolong, Wang Baosong	8
1251	235U 205.316 KeV Absolute Gamma Emission Probabilities	1145-1147	Huang Xiaolong, Wang Baosong	11
1252	235U 221.386 KeV Absolute Gamma Emission Probabilities	1145-1147	Huang Xiaolong, Wang Baosong	5
1253	237U 164,61 KeV Absolute Gamma Emission Probabilities	1167	V.P. Chechev and N.K. Kuzmenko	6
1254	237U 267,54 KeV Absolute Gamma Emission Probabilities	1167	V.P. Chechev and N.K. Kuzmenko	6
1255	237U 332,36 KeV Absolute Gamma Emission Probabilities	1167	V.P. Chechev and N.K. Kuzmenko	5
1256	237U 335,38 KeV Absolute Gamma Emission Probabilities	1167	V.P. Chechev and N.K. Kuzmenko	5
1257	237U 368,59 KeV Absolute Gamma Emission Probabilities	1167	V.P. Chechev and N.K. Kuzmenko	5
1258	237U 370,94 KeV Absolute Gamma Emission Probabilities	1167	V.P. Chechev and N.K. Kuzmenko	5
1259	237U 64,83 KeV Absolute Gamma Emission Probabilities	1167	V.P. Chechev and N.K. Kuzmenko	5
1260	237Np K alpha 1 Absolute K X-ray Emission Probabilities	1174	V. P. Chechev and N.K. Kuzmenko	5
1261	237Np K alpha 2 Absolute K X-ray Emission Probabilities	1174	V. P. Chechev and N.K. Kuzmenko	5
1262	237Np K beta 1 Absolute K X-ray Emission Probabilities	1174	V. P. Chechev and N.K. Kuzmenko	5
1263	237Np 106.15(25) KeV Line Gamma Energies	1175	V. P. Chechev and N.K. Kuzmenko	6
1264	237Np 117.702(20) KeV Line Gamma Energies	1175	V. P. Chechev and N.K. Kuzmenko	8
1265	237Np 131.101(25) KeV Line Gamma Energies	1175	V. P. Chechev and N.K. Kuzmenko	8
1266	237Np 134.285 (20) KeV Line Gamma Energies	1175	V. P. Chechev and N.K. Kuzmenko	7
1267	237Np 143.249(20) KeV Line Gamma Energies	1175	V. P. Chechev and N.K. Kuzmenko	8
1268	237Np 151.414(20) KeV Line Gamma Energies	1175	V. P. Chechev and N.K. Kuzmenko	8
1269	237Np 155.239(20) KeV Line Gamma Energies	1175	V. P. Chechev and N.K. Kuzmenko	7
1270	237Np 162.41 (8) KeV Line Gamma Energies	1175	V. P. Chechev and N.K. Kuzmenko	7
1271	237Np 169.156(20) KeV Line Gamma Energies	1175	V. P. Chechev and N.K. Kuzmenko	7
1272	237Np 170.59(6) KeV Line Gamma Energies	1175	V. P. Chechev and N.K. Kuzmenko	6
1273	237Np 176.12(6) KeV Line Gamma Energies	1175	V. P. Chechev and N.K. Kuzmenko	7
1274	237Np 180.81 (10) KeV Line Gamma Energies	1175	V. P. Chechev and N.K. Kuzmenko	7
1275	237Np 191.46(5) KeV Line Gamma Energies	1175	V. P. Chechev and N.K. Kuzmenko	6
1276	237Np 193.26(5) KeV Line Gamma Energies	1175	V. P. Chechev and N.K. Kuzmenko	6
1277	237Np 194.95 (3) KeV Line Gamma Energies	1175	V. P. Chechev and N.K. Kuzmenko	7
1278	237Np 196.86(5) KeV Line Gamma Energies	1175	V. P. Chechev and N.K. Kuzmenko	6
1279	237Np 201.62(5) KeV Line Gamma Energies	1175	V. P. Chechev and N.K. Kuzmenko	7
1280	237Np 209.19(5) KeV Line Gamma Energies	1175	V. P. Chechev and N.K. Kuzmenko	7
1281	237Np 212.29(5) KeV Line Gamma Energies	1175	V. P. Chechev and N.K. Kuzmenko	7
1282	237Np 214.01 (5) KeV Line 222.6 (2) KeV Line Gamma Energies	1175	V. P. Chechev and N.K. Kuzmenko	6
1283	237Np 229.94 (5) KeV Line Gamma Energies	1175	V. P. Chechev and N.K. Kuzmenko	6
1284	237Np 237.86 (2) KeV Line Gamma Energies	1175	V. P. Chechev and N.K. Kuzmenko	7
1285	237Np 248.95 (10) KeV Line Gamma Energies	1175	V. P. Chechev and N.K. Kuzmenko	6
1286	237Np 257.09 (20) KeV Line Gamma Energies	1175	V. P. Chechev and N.K. Kuzmenko	6
1287	237Np 262.44 (20) KeV Line Gamma Energies	1175	V. P. Chechev and N.K. Kuzmenko	6
1288	237Np 29.374 (20) KeV Line Gamma Energies	1175	V. P. Chechev and N.K. Kuzmenko	8
1289	237Np 46.53 (6) KeV Line Gamma Energies	1175	V. P. Chechev and N.K. Kuzmenko	7
1290	237Np 57.104(20) KeV Line Gamma Energies	1175	V. P. Chechev and N.K. Kuzmenko	8
1291	237Np 86.477 (10) KeV Line Gamma Energies	1175	V. P. Chechev and N.K. Kuzmenko	8
1292	237Np Absolute Gamma Emission Probability for 86 KeV line	1176	V. P. Chechev and N.K. Kuzmenko	7
1293	237Np 106.15 KeV Gamma Emission Probabilities	1176-1178	V. P. Chechev and N.K. Kuzmenko	5
1294	237Np 117.7 KeV Gamma Emission Probabilities	1176-1178	V. P. Chechev and N.K. Kuzmenko	13
1295	237Np 131.1 KeV Gamma Emission Probabilities	1176-1178	V. P. Chechev and N.K. Kuzmenko	10
1296	237Np 134.28 KeV Gamma Emission Probabilities	1176-1178	V. P. Chechev and N.K. Kuzmenko	9
1297	237Np 143.25 KeV Gamma Emission Probabilities	1176-1178	V. P. Chechev and N.K. Kuzmenko	13
1298	237Np 151.41 KeV Gamma Emission Probabilities	1176-1178	V. P. Chechev and N.K. Kuzmenko	12
1299	237Np 155.24 KeV Gamma Emission Probabilities	1176-1178	V. P. Chechev and N.K. Kuzmenko	9
1300	237Np 169.16 KeV Gamma Emission Probabilities	1176-1178	V. P. Chechev and N.K. Kuzmenko	7
1301	237Np 191.46 KeV Gamma Emission Probabilities	1176-1178	V. P. Chechev and N.K. Kuzmenko	6
1302	237Np 193.26 KeV Gamma Emission Probabilities	1176-1178	V. P. Chechev and N.K. Kuzmenko	6
1303	237Np 194.95 KeV Gamma Emission Probabilities	1176-1178	V. P. Chechev and N.K. Kuzmenko	11
1304	237Np 196.86 KeV Gamma Emission Probabilities	1176-1178	V. P. Chechev and N.K. Kuzmenko	6
1305	237Np 209.2 KeV Gamma Emission Probabilities	1176-1178	V. P. Chechev and N.K. Kuzmenko	5
1306	237Np 212.3 KeV Gamma Emission Probabilities	1176-1178	V. P. Chechev and N.K. Kuzmenko	9
1307	237Np 214 KeV Gamma Emission Probabilities	1176-1178	V. P. Chechev and N.K. Kuzmenko	6
1308	237Np 237.86 KeV Gamma Emission Probabilities	1176-1178	V. P. Chechev and N.K. Kuzmenko	8
1309	237Np 29.37 KeV Gamma Emission Probabilities	1176-1178	V. P. Chechev and N.K. Kuzmenko	12
1310	237Np 46.53 KeV Gamma Emission Probabilities	1176-1178	V. P. Chechev and N.K. Kuzmenko	13
1311	237Np 57.1 KeV Gamma Emission Probabilities	1176-1178	V. P. Chechev and N.K. Kuzmenko	13
1312	237Np 87.99 KeV Gamma Emission Probabilities	1176-1178	V. P. Chechev and N.K. Kuzmenko	9
1313	237Np 94.64 KeV Gamma Emission Probabilities	1176-1178	V. P. Chechev and N.K. Kuzmenko	5
1314	238U Half-Life	1181	V. Chiste and M.M. Be	7
1315	238U Spontaneous Fission Lifetime (converted from Decay Rate)	1182	V. Chiste and M.M. Be	26
1316	238Np Half-Life	1187	V. P. Chechev and N.K. Kuzmenko	5
1317	238Pu Half-Life	1193	V. P. Chechev	12
1318	238Pu Spontaneous Fission Half-Life	1194	V. P. Chechev	5
1319	238Pu alpha 00 alpha emission probabilities	1195	V. P. Chechev	7
1320	238Pu alpha 01 alpha emission probabilities	1195	V. P. Chechev	7
1321	238Pu alpha 02 alpha emission probabilities	1195	V. P. Chechev	5
1322	238Pu Y1,0 Gamma Emission Probabilities	1198	V. P. Chechev	5
1323	238Pu Y2,1 Gamma energies	1198	V. P. Chechev	5
1324	238Pu Y3,2 Gamma Emission Probabilities	1198	V. P. Chechev	5
1325	238Pu Y3,2 Gamma energies	1198	V. P. Chechev	5
1326	238Pu 1001 KeV Gamma Emission Probabilities relative to 766 KeV line	1200	V. P. Chechev	5
1327	238Pu 708.3 KeV Gamma Emission Probabilities relative to 766 KeV line	1200	V. P. Chechev	6
1328	238Pu 742.8 KeV Gamma Emission Probabilities relative to 766 KeV line	1200	V. P. Chechev	6
1329	238Pu 786.3 KeV Gamma Emission Probabilities relative to 766 KeV line	1200	V. P. Chechev	6
1330	238Pu 808.2 KeV Gamma Emission Probabilities relative to 766 KeV line	1200	V. P. Chechev	6
1331	238Pu 851.7 KeV Gamma Emission Probabilities relative to 766 KeV line	1200	V. P. Chechev	5
1332	238Pu 883.2 KeV Gamma Emission Probabilities relative to 766 KeV line	1200	V. P. Chechev	5
1333	238Pu 926.7 KeV Gamma Emission Probabilities relative to 766 KeV line	1200	V. P. Chechev	5
1334	238Pu 941.9 KeV Gamma Emission Probabilities relative to 766 KeV line	1200	V. P. Chechev	5
1335	239U Half-Life	1205	V.P.Chechev and N.K.Kuzmenko	5
1336	239U 43,5 KeV Absolute Gamma Emission Probabilities	1208	V.P.Chechev and N.K.Kuzmenko	5
1337	239U 74,7 KeV Absolute Gamma Emission Probabilities	1208	V.P.Chechev and N.K.Kuzmenko	6
1338	239Np Half-Life	1211	V.P. Chechev and N.K. Kuzmenko	6
1339	239Np 106,12 KeV Absolute gamma emission probabilities	1216	V.P. Chechev and N.K. Kuzmenko	7
1340	239Np 181,69 KeV Absolute gamma emission probabilities	1216	V.P. Chechev and N.K. Kuzmenko	5
1341	239Np 209,75 KeV Absolute gamma emission probabilities	1216	V.P. Chechev and N.K. Kuzmenko	7
1342	239Np 226,38 KeV Absolute gamma emission probabilities	1216	V.P. Chechev and N.K. Kuzmenko	5
1343	239Np 228,18 KeV Absolute gamma emission probabilities	1216	V.P. Chechev and N.K. Kuzmenko	7
1344	239Np 254,41 KeV Absolute gamma emission probabilities	1216	V.P. Chechev and N.K. Kuzmenko	5
1345	239Np 277,60 KeV Absolute gamma emission probabilities	1216	V.P. Chechev and N.K. Kuzmenko	9
1346	239Np 285,46 KeV Absolute gamma emission probabilities	1216	V.P. Chechev and N.K. Kuzmenko	7
1347	239Np 315,88 KeV Absolute gamma emission probabilities	1216	V.P. Chechev and N.K. Kuzmenko	7
1348	239Np 334,31 KeV Absolute gamma emission probabilities	1216	V.P. Chechev and N.K. Kuzmenko	7
1349	239Pu Half-Life	1217	V. P. Chechev	12
1350	239Pu 5076.0 KeV Alpha Emission Probabilities	1220	V. P. Chechev	5
1351	239Pu 5106.0 KeV Alpha Emission Probabilities	1220	V. P. Chechev	8
1352	239Pu 5144.0 KeV Alpha Emission Probabilities	1220	V. P. Chechev	8
1353	239Pu 5156.0 KeV Alpha Emission Probabilities	1220	V. P. Chechev	8
1354	239Pu 129,296(1) KeV line Gamma Energies	1225-1230	V. P. Chechev	5
1355	239Pu 341,506(10) KeV line Gamma Energies	1225-1230	V. P. Chechev	5
1356	239Pu 345,013 (4) KeV line Gamma Energies	1225-1230	V. P. Chechev	5
1357	239Pu 375,054 (3) KeV line Gamma Energies	1225-1230	V. P. Chechev	5
1358	239Pu 393,14(3) KeV line Gamma Energies	1225-1230	V. P. Chechev	5
1359	239Pu 141,66 KeV Gamma Emission Probabilities relative to 129 KeV line	1230-1234	V. P. Chechev	5
1360	239Pu 146,09 KeV Gamma Emission Probabilities relative to 129 KeV line	1230-1234	V. P. Chechev	5
1361	239Pu 171,39 KeV Gamma Emission Probabilities relative to 129 KeV line	1230-1234	V. P. Chechev	5
1362	239Pu 179,22 KeV Gamma Emission Probabilities relative to 129 KeV line	1230-1234	V. P. Chechev	5
1363	239Pu 189,36 KeV Gamma Emission Probabilities relative to 129 KeV line	1230-1234	V. P. Chechev	5
1364	239Pu 195,68 KeV Gamma Emission Probabilities relative to 129 KeV line	1230-1234	V. P. Chechev	5
1365	239Pu 203,55 KeV Gamma Emission Probabilities relative to 129 KeV line	1230-1234	V. P. Chechev	5
1366	239Pu 255,38 KeV Gamma Emission Probabilities relative to 129 KeV line	1230-1234	V. P. Chechev	5
1367	239Pu 263,95 KeV Gamma Emission Probabilities relative to 129 KeV line	1230-1234	V. P. Chechev	5
1368	239Pu 297,46 KeV Gamma Emission Probabilities relative to 129 KeV line	1230-1234	V. P. Chechev	5
1369	239Pu 311,78 KeV Gamma Emission Probabilities relative to 129 KeV line	1230-1234	V. P. Chechev	5
1370	239Pu 323,84 KeV Gamma Emission Probabilities relative to 129 KeV line	1230-1234	V. P. Chechev	5
1371	239Pu 332,85 KeV Gamma Emission Probabilities relative to 129 KeV line	1230-1234	V. P. Chechev	5
1372	239Pu 336,11 KeV Gamma Emission Probabilities relative to 129 KeV line	1230-1234	V. P. Chechev	5
1373	239Pu 341,51 KeV Gamma Emission Probabilities relative to 129 KeV line	1230-1234	V. P. Chechev	5
1374	239Pu 367,07 KeV Gamma Emission Probabilities relative to 129 KeV line	1230-1234	V. P. Chechev	5
1375	239Pu 368,55 KeV Gamma Emission Probabilities relative to 129 KeV line	1230-1234	V. P. Chechev	5
1376	239Pu 375,05 KeV Gamma Emission Probabilities relative to 129 KeV line	1230-1234	V. P. Chechev	5
1377	239Pu 38,66 KeV Gamma Emission Probabilities relative to 129 KeV line	1230-1234	V. P. Chechev	5
1378	239Pu 380,19 KeV Gamma Emission Probabilities relative to 129 KeV line	1230-1234	V. P. Chechev	5
1379	239Pu 382,75 KeV Gamma Emission Probabilities relative to 129 KeV line	1230-1234	V. P. Chechev	5
1380	239Pu 422,60 KeV Gamma Emission Probabilities relative to 129 KeV line	1230-1234	V. P. Chechev	5
1381	239Pu 451,48 KeV Gamma Emission Probabilities relative to 129 KeV line	1230-1234	V. P. Chechev	5
1382	239Pu 51,62 KeV Gamma Emission Probabilities relative to 129 KeV line	1230-1234	V. P. Chechev	5
1383	240Pu Half-Life	1241	V. P. Chechev	11
1384	240Pu Spontaneous Fission Half-Life	1242	V. P. Chechev	11
1385	240Pu 5021.0 KeV alpha emission probabilities	1243	V. P. Chechev	5
1386	240Pu 5124.0 KeV alpha emission probabilities	1243	V. P. Chechev	8
1387	240Pu 5168.0 KeV alpha emission probabilities	1243	V. P. Chechev	8
1388	240Pu gamma 21 gamma energies	1245	V. P. Chechev	5
1389	240Pu gamma 32 gamma energies	1245	V. P. Chechev	6
1390	240Pu gamma 32 gamma emission probabilities	1246	V. P. Chechev	6
1391	241Pu Half-Life	1251-1253	V.P.Chechev and N.K. Kuzmenko	29
1392	241Pu 103,68 KeV Absolute gamma emission probabilities	1257	V.P.Chechev and N.K. Kuzmenko	5
1393	241Pu 148,6 KeV Absolute gamma emission probabilities	1257	V.P.Chechev and N.K. Kuzmenko	7
1394	241Pu 159,9 KeV Absolute gamma emission probabilities	1257	V.P.Chechev and N.K. Kuzmenko	5
1395	241Am 5388.0 KeV Half-Life	1261	V. P. Chechev and N. K. Kuzmenko	6
1396	241Am 5443.0 KeV Half-Life	1261	V. P. Chechev and N. K. Kuzmenko	5
1397	241Am 5486.0 KeV Half-Life	1261	V. P. Chechev and N. K. Kuzmenko	5
1398	241Am 5511.0 KeV Half-Life	1261	V. P. Chechev and N. K. Kuzmenko	5
1399	241Am 5544.0 KeV Half-Life	1261	V. P. Chechev and N. K. Kuzmenko	6
1400	241Am Half-Life	1261	V. P. Chechev and N. K. Kuzmenko	8
1401	241Am L alpha L X-ray emission probabilities	1265	V. P. Chechev and N. K. Kuzmenko	7
1402	241Am L eta/beta L X-ray emission probabilities	1265	V. P. Chechev and N. K. Kuzmenko	5
1403	241Am L gamma L X-ray emission probabilities	1265	V. P. Chechev and N. K. Kuzmenko	7
1404	241Am L1 L X-ray emission probabilities	1265	V. P. Chechev and N. K. Kuzmenko	6
1405	241Am gamma 10 gamma emission probabilities	1266	V. P. Chechev and N. K. Kuzmenko	9
1406	241Am gamma 20 gamma emission probabilities	1266	V. P. Chechev and N. K. Kuzmenko	12
1407	241Am gamma 42 gamma emission probabilities	1266	V. P. Chechev and N. K. Kuzmenko	5
1408	241Am gamma21 gamma emission probabilities	1266	V. P. Chechev and N. K. Kuzmenko	5
1409	242Pu Half-Life	1271	V. P. Chechev	10
1410	242Pu Spontaneous Fission Half-Life	1272	V. P. Chechev	7
1411	242Pu alpha 00 alpha emission energies	1274	V. P. Chechev	5
1412	242Pu alpha 01 alpha emission energies	1274	V. P. Chechev	5
1413	242Am beta/EC Branching Ratios	1278	A. L. Nichols	5
1414	242Am BF beta Branching Ratios	1278	A. L. Nichols	5
1415	242Cm Half-Life	1295	V.P. Chechev	13
1416	242Cm 6069 KeV alpha emission probabilities	1297	V.P. Chechev	5
1417	242Cm 6113 KeV alpha emission probabilities	1297	V.P. Chechev	5
1418	243Am Half-Life	1304	E. Browne, M.-M. Be, R.G. Helmer	7
1419	243Am 5181 KeV alpha emission probabilities	1307	E. Browne, M.-M. Be, R.G. Helmer	5
1420	243Am 5233 KeV alpha emission probabilities	1307	E. Browne, M.-M. Be, R.G. Helmer	7
1421	243Am 5275 KeV alpha emission probabilities	1307	E. Browne, M.-M. Be, R.G. Helmer	7
1422	243Am 43.53 KeV Gamma emission probabilities	1309	E. Browne, M.-M. Be, R.G. Helmer	8
1423	243Am 74.66 KeV Gamma emission probabilities	1309	E. Browne, M.-M. Be, R.G. Helmer	8
1424	243Cm 5742 KeV alpha emission probabilities	1315	V.P. Chechev	5
1425	243Cm 5785 KeV alpha emission probabilities	1315	V.P. Chechev	5
1426	243Cm 5992 KeV alpha emission probabilities	1315	V.P. Chechev	5
1427	244Cm Half-Life	1333	V. P. Chechev	6
1428	244Cm Spontaneous-Fission Half-Life	1333	V. P. Chechev	7
1429	244Cm 5515 KeV alpha emission probabilities	1334	V. P. Chechev	5
1430	244Cm 5664 KeV alpha emission probabilities	1334	V. P. Chechev	7
1431	244Cm 5763 KeV alpha emission probabilities	1334	V. P. Chechev	9
1432	244Cm 5805 KeV alpha emission probabilities	1334	V. P. Chechev	9
1433	245Cm Half-Life	1342	V.P. Chechev	8
1434	246Cm Half-Life	1349	F.G. Kondev	5
1435	246Cm Alpha Decay Half-Life	1350	F.G. Kondev	9
1436	252Cf Half-Life	1355	M.M. Be and V. Chiste	12
1437	252Cf Spontaneous Fission Half-Life	1356	M.M. Be and V. Chiste	5

## Sheet: Interlab_Data
Studies selected from published databases and interlaboratory comparisons.
	Key Comparisons are from Bureau International des Poids et Mesures (BIPM) database	http://kcdb.bipm.org
	Quantity	Number of Measurements Included	Study	Kind	Source
1	1 kg Mass Eur4.2	6	EURAMET.M.M-K4.2	Key	http://kcdb.bipm.org/appendixB/KCDB_ApB_result_dtl.asp?rta_idy=1620&rta=li&rta_lib=1+kg&cmp_idy=435&cmp_cod=COOMET.M.M-K1&search=1&cmp_cod_search=&page=4&met_idy=6&bra_idy=20&epo_idy=0&cmt_idy=0&ett_idy_org=0&cou_cod=0
2	1 kg Mass Mass standard INM11	10	EUROMET.M.M-K1	Key	http://kcdb.bipm.org/appendixB/KCDB_ApB_result_dtl.asp?rta_idy=1620&rta=li&rta_lib=1+kg&cmp_idy=435&cmp_cod=COOMET.M.M-K1&search=1&cmp_cod_search=&page=4&met_idy=6&bra_idy=20&epo_idy=0&cmt_idy=0&ett_idy_org=0&cou_cod=0
3	1 kg Mass Mass standard PTBC	10	EUROMET.M.M-K1	Key	http://kcdb.bipm.org/appendixB/KCDB_ApB_result_dtl.asp?rta_idy=1620&rta=li&rta_lib=1+kg&cmp_idy=435&cmp_cod=COOMET.M.M-K1&search=1&cmp_cod_search=&page=4&met_idy=6&bra_idy=20&epo_idy=0&cmt_idy=0&ett_idy_org=0&cou_cod=0
4	1 kg Mass Mass standard m61D	16	EUROMET.M.M-K4	Key	http://kcdb.bipm.org/appendixB/KCDB_ApB_result_dtl.asp?rta_idy=1620&rta=li&rta_lib=1+kg&cmp_idy=435&cmp_cod=COOMET.M.M-K1&search=1&cmp_cod_search=&page=4&met_idy=6&bra_idy=20&epo_idy=0&cmt_idy=0&ett_idy_org=0&cou_cod=0
5	1 kg Mass Mass standard m61	16	EUROMET.M.M-K4	Key	http://kcdb.bipm.org/appendixB/KCDB_ApB_result_dtl.asp?rta_idy=1620&rta=li&rta_lib=1+kg&cmp_idy=435&cmp_cod=COOMET.M.M-K1&search=1&cmp_cod_search=&page=4&met_idy=6&bra_idy=20&epo_idy=0&cmt_idy=0&ett_idy_org=0&cou_cod=0
6	1 kg Mass Mass standard m62DD	9	EUROMET.M.M-K4	Key	http://kcdb.bipm.org/appendixB/KCDB_ApB_result_dtl.asp?rta_idy=1620&rta=li&rta_lib=1+kg&cmp_idy=435&cmp_cod=COOMET.M.M-K1&search=1&cmp_cod_search=&page=4&met_idy=6&bra_idy=20&epo_idy=0&cmt_idy=0&ett_idy_org=0&cou_cod=0
7	1 kg Mass Mass standard m62TD	9	EUROMET.M.M-K4	Key	http://kcdb.bipm.org/appendixB/KCDB_ApB_result_dtl.asp?rta_idy=1620&rta=li&rta_lib=1+kg&cmp_idy=435&cmp_cod=COOMET.M.M-K1&search=1&cmp_cod_search=&page=4&met_idy=6&bra_idy=20&epo_idy=0&cmt_idy=0&ett_idy_org=0&cou_cod=0
8	1 kg Mass Package 1	13	CCM.M-K1	Key	http://kcdb.bipm.org/appendixB/KCDB_ApB_result_dtl.asp?rta_idy=1620&rta=li&rta_lib=1+kg&cmp_idy=435&cmp_cod=COOMET.M.M-K1&search=1&cmp_cod_search=&page=4&met_idy=6&bra_idy=20&epo_idy=0&cmt_idy=0&ett_idy_org=0&cou_cod=0
9	1 kg Mass Package 2	14	CCM.M-K1	Key	http://kcdb.bipm.org/appendixB/KCDB_ApB_result_dtl.asp?rta_idy=1620&rta=li&rta_lib=1+kg&cmp_idy=435&cmp_cod=COOMET.M.M-K1&search=1&cmp_cod_search=&page=4&met_idy=6&bra_idy=20&epo_idy=0&cmt_idy=0&ett_idy_org=0&cou_cod=0
10	1 kg Mass mass Loop A	9	APMP.M.M-K6	Key	http://kcdb.bipm.org/appendixB/KCDB_ApB_result_dtl.asp?rta_idy=1620&rta=li&rta_lib=1+kg&cmp_idy=435&cmp_cod=COOMET.M.M-K1&search=1&cmp_cod_search=&page=4&met_idy=6&bra_idy=20&epo_idy=0&cmt_idy=0&ett_idy_org=0&cou_cod=0
11	1 kg Mass mass Loop B	5	APMP.M.M-K6	Key	http://kcdb.bipm.org/appendixB/KCDB_ApB_result_dtl.asp?rta_idy=1620&rta=li&rta_lib=1+kg&cmp_idy=435&cmp_cod=COOMET.M.M-K1&search=1&cmp_cod_search=&page=4&met_idy=6&bra_idy=20&epo_idy=0&cmt_idy=0&ett_idy_org=0&cou_cod=0
12	1 kg Mass mass No 4	8	COOMET.M.M-K1	Key	http://kcdb.bipm.org/appendixB/KCDB_ApB_result_dtl.asp?rta_idy=1620&rta=li&rta_lib=1+kg&cmp_idy=435&cmp_cod=COOMET.M.M-K1&search=1&cmp_cod_search=&page=4&met_idy=6&bra_idy=20&epo_idy=0&cmt_idy=0&ett_idy_org=0&cou_cod=0
13	1 kg Mass mass No 7	8	COOMET.M.M-K1	Key	http://kcdb.bipm.org/appendixB/KCDB_ApB_result_dtl.asp?rta_idy=1620&rta=li&rta_lib=1+kg&cmp_idy=435&cmp_cod=COOMET.M.M-K1&search=1&cmp_cod_search=&page=4&met_idy=6&bra_idy=20&epo_idy=0&cmt_idy=0&ett_idy_org=0&cou_cod=0
14	1 kg Mass mass m_colon_colon	18	APMP.M.M-K1	Key	http://kcdb.bipm.org/appendixB/KCDB_ApB_result_dtl.asp?rta_idy=1620&rta=li&rta_lib=1+kg&cmp_idy=435&cmp_cod=COOMET.M.M-K1&search=1&cmp_cod_search=&page=4&met_idy=6&bra_idy=20&epo_idy=0&cmt_idy=0&ett_idy_org=0&cou_cod=0
15	1 kg Mass mass m_colon	18	APMP.M.M-K1	Key	http://kcdb.bipm.org/appendixB/KCDB_ApB_result_dtl.asp?rta_idy=1620&rta=li&rta_lib=1+kg&cmp_idy=435&cmp_cod=COOMET.M.M-K1&search=1&cmp_cod_search=&page=4&met_idy=6&bra_idy=20&epo_idy=0&cmt_idy=0&ett_idy_org=0&cou_cod=0
16	10 mH Inductance at frequency 1 kHz	11	CCEM-K3	Key	http://kcdb.bipm.org/appendixB/KCDB_ApB_result_dtl.asp?rta_idy=1933&rta=li&rta_lib=10+mH&cmp_idy=768&cmp_cod=EUROMET.EM-K3&search=1&cmp_cod_search=&page=25&met_idy=3&bra_idy=0&epo_idy=0&cmt_idy=0&ett_idy_org=0&cou_cod=0
17	4,4'-DDE Chlorinated pesticides in solution	7	CCQM-K39	Key	http://kcdb.bipm.org/appendixB/KCDB_ApB_info.asp?cmp_idy=634&cmp_cod=CCQM-K39&page=14&search=1&cmp_cod_search=&met_idy=2&bra_idy=0&epo_idy=0&cmt_idy=0&ett_idy_org=0&lab_idy=&cou_cod=
18	4,4'-DDT Chlorinated pesticides in solution	7	CCQM-K39	Key	http://kcdb.bipm.org/appendixB/KCDB_ApB_info.asp?cmp_idy=634&cmp_cod=CCQM-K39&page=14&search=1&cmp_cod_search=&met_idy=2&bra_idy=0&epo_idy=0&cmt_idy=0&ett_idy_org=0&lab_idy=&cou_cod=
19	633nm Absolute frequency for the practical realization of the definition of the metre.	34	BIPM.L-K11	Key	http://kcdb.bipm.org/AppendixB/KCDB_ApB_result_dtl.asp?rta_idy=646&rta=li&rta_lib=633+nm&cmp_idy=660&cmp_cod=BIPM.L-K11&search=1&cmp_cod_search=&page=1&met_idy=5&bra_idy=0&epo_idy=0&cmt_idy=0&ett_idy_org=0&cou_cod=0
20	Absorbed dose to water for Cobalt 60	13	BIPM.RI(I)-K4	Key	http://kcdb.bipm.org/AppendixB/KCDB_ApB_result_dtl.asp?rta_idy=2386&rta=li&rta_lib=Absorbed+dose+to+water&cmp_idy=383&cmp_cod=BIPM.RI(I)-K4&search=&cmp_cod_search=&page=&met_idy=&bra_idy=&epo_idy=&cmt_idy=&ett_idy_org=&cou_cod=
21	Absorbed dose to water for Cobalt 60	13	EUROMET.RI(I)-K4	Key	http://kcdb.bipm.org/AppendixB/KCDB_ApB_result_dtl.asp?rta_idy=2386&rta=li&rta_lib=Absorbed+dose+to+water&cmp_idy=383&cmp_cod=BIPM.RI(I)-K4&search=&cmp_cod_search=&page=&met_idy=&bra_idy=&epo_idy=&cmt_idy=&ett_idy_org=&cou_cod=
22	Absorbed dose to water for Cobalt 60	5	SIM.RI(I)-K4	Key	http://kcdb.bipm.org/AppendixB/KCDB_ApB_result_dtl.asp?rta_idy=2386&rta=li&rta_lib=Absorbed+dose+to+water&cmp_idy=383&cmp_cod=BIPM.RI(I)-K4&search=&cmp_cod_search=&page=&met_idy=&bra_idy=&epo_idy=&cmt_idy=&ett_idy_org=&cou_cod=
23	Acidity function at zero chloride molality of a carbonate buffer, pH ~ 10. TEMPERATURE : 25 °C	8	CCQM-K18.1	Key	http://kcdb.bipm.org/appendixB/KCDB_ApB_result_dtl.asp?rta_idy=1358&rta=li&rta_lib=pH+~10&cmp_idy=813&cmp_cod=CCQM-K18.1&search=1&cmp_cod_search=&page=8&met_idy=2&bra_idy=0&epo_idy=0&cmt_idy=0&ett_idy_org=0&cou_cod=
24	Acidity function at zero chloride molality of a carbonate buffer, pH ~ 10. TEMPERATURE : 25 °C	13	CCQM-K18	Key	http://kcdb.bipm.org/appendixB/KCDB_ApB_result_dtl.asp?rta_idy=1358&rta=li&rta_lib=pH+~10&cmp_idy=813&cmp_cod=CCQM-K18.1&search=1&cmp_cod_search=&page=8&met_idy=2&bra_idy=0&epo_idy=0&cmt_idy=0&ett_idy_org=0&cou_cod=
25	Acidity function at zero chloride molality of an unknown borate buffer, pH ~ 9.17. TEMPERATURE : 15 °C	8	CCQM-K19.1	Key	http://kcdb.bipm.org/appendixB/KCDB_ApB_result_dtl.asp?rta_idy=1935&rta=li&rta_lib=pH+at+15+°C&cmp_idy=1069&cmp_cod=CCQM-K19.1&search=1&cmp_cod_search=&page=8&met_idy=2&bra_idy=0&epo_idy=0&cmt_idy=0&ett_idy_org=0&cou_cod=
26	Acidity function at zero chloride molality of an unknown borate buffer, pH ~ 9.17. TEMPERATURE : 15 °C	11	CCQM-K19	Key	http://kcdb.bipm.org/appendixB/KCDB_ApB_result_dtl.asp?rta_idy=1935&rta=li&rta_lib=pH+at+15+°C&cmp_idy=1069&cmp_cod=CCQM-K19.1&search=1&cmp_cod_search=&page=8&met_idy=2&bra_idy=0&epo_idy=0&cmt_idy=0&ett_idy_org=0&cou_cod=
27	Acidity function at zero chloride molality of an unknown borate buffer, pH ~ 9.17. TEMPERATURE : 25 °C	8	CCQM-K19.1	Key	http://kcdb.bipm.org/appendixB/KCDB_ApB_result_dtl.asp?rta_idy=1936&rta=li&rta_lib=pH+at+25+°C&cmp_idy=1069&cmp_cod=CCQM-K19.1&search=1&cmp_cod_search=&page=8&met_idy=2&bra_idy=0&epo_idy=0&cmt_idy=0&ett_idy_org=0&cou_cod=
28	Acidity function at zero chloride molality of an unknown borate buffer, pH ~ 9.17. TEMPERATURE : 25 °C	11	CCQM-K19	Key	http://kcdb.bipm.org/appendixB/KCDB_ApB_result_dtl.asp?rta_idy=1936&rta=li&rta_lib=pH+at+25+°C&cmp_idy=1069&cmp_cod=CCQM-K19.1&search=1&cmp_cod_search=&page=8&met_idy=2&bra_idy=0&epo_idy=0&cmt_idy=0&ett_idy_org=0&cou_cod=
29	Acidity function at zero chloride molality of an unknown borate buffer, pH ~ 9.17. TEMPERATURE : 37 °C	8	CCQM-K19.1	Key	http://kcdb.bipm.org/appendixB/KCDB_ApB_result_dtl.asp?rta_idy=1937&rta=li&rta_lib=pH+at+37+°C&cmp_idy=1069&cmp_cod=CCQM-K19.1&search=1&cmp_cod_search=&page=8&met_idy=2&bra_idy=0&epo_idy=0&cmt_idy=0&ett_idy_org=0&cou_cod=
30	Acidity function at zero chloride molality of an unknown borate buffer, pH ~ 9.17. TEMPERATURE : 37 °C	11	CCQM-K19	Key	http://kcdb.bipm.org/appendixB/KCDB_ApB_result_dtl.asp?rta_idy=1937&rta=li&rta_lib=pH+at+37+°C&cmp_idy=1069&cmp_cod=CCQM-K19.1&search=1&cmp_cod_search=&page=8&met_idy=2&bra_idy=0&epo_idy=0&cmt_idy=0&ett_idy_org=0&cou_cod=
31	Activity concentration of 125I	16	CCRI(II)-K2.I-125	Key	http://kcdb.bipm.org/AppendixB/KCDB_ApB_result_dtl.asp?rta_idy=282&rta=li&rta_lib=I-125&cmp_idy=317&cmp_cod=CCRI(II)-K2.I-125&search=1&cmp_cod_search=&page=18&met_idy=4&bra_idy=0&epo_idy=0&cmt_idy=0&ett_idy_org=0&cou_cod=0
32	Air Kerma for low energy X rays. Radiation quality 10 kV	13	BIPM.RI(I)-K2	Key	http://kcdb.bipm.org/AppendixB/KCDB_ApB_result_dtl.asp?rta_idy=2113&rta=li&rta_lib=Radiation+quality+10+kV&cmp_idy=381&cmp_cod=BIPM.RI(I)-K2&search=&cmp_cod_search=&page=&met_idy=&bra_idy=&epo_idy=&cmt_idy=&ett_idy_org=&cou_cod=
33	Air Kerma for low energy X rays. Radiation quality 25 kV	13	BIPM.RI(I)-K2	Key	http://kcdb.bipm.org/AppendixB/KCDB_ApB_result_dtl.asp?cmp_idy=381&cmp_cod=BIPM.RI(I)-K2&search=&cmp_cod_search=&page=&met_idy=&bra_idy=&epo_idy=&cmt_idy=&ett_idy_org=&lab_idy=&rta=li&rta_idy=2115&rta_lib=Radiation+quality+25+kV
34	Air Kerma for low energy X rays. Radiation quality 30 kV	14	BIPM.RI(I)-K2	Key	http://kcdb.bipm.org/AppendixB/KCDB_ApB_result_dtl.asp?cmp_idy=381&cmp_cod=BIPM.RI(I)-K2&search=&cmp_cod_search=&page=&met_idy=&bra_idy=&epo_idy=&cmt_idy=&ett_idy_org=&lab_idy=&rta=li&rta_idy=2114&rta_lib=Radiation+quality+30+kV
35	Air Kerma for low energy X rays. Radiation quality 50 kVa	13	BIPM.RI(I)-K2	Key	http://kcdb.bipm.org/AppendixB/KCDB_ApB_result_dtl.asp?cmp_idy=381&cmp_cod=BIPM.RI(I)-K2&search=&cmp_cod_search=&page=&met_idy=&bra_idy=&epo_idy=&cmt_idy=&ett_idy_org=&lab_idy=&rta=li&rta_idy=2116&rta_lib=Radiation+quality+50+kVb
36	Air Kerma for low energy X rays. Radiation quality 50 kVb	14	BIPM.RI(I)-K2	Key	http://kcdb.bipm.org/AppendixB/KCDB_ApB_result_dtl.asp?cmp_idy=381&cmp_cod=BIPM.RI(I)-K2&search=&cmp_cod_search=&page=&met_idy=&bra_idy=&epo_idy=&cmt_idy=&ett_idy_org=&lab_idy=&rta=li&rta_idy=2117&rta_lib=Radiation+quality+50+kVa
37	Air Kerma for medium energy X rays. Radiation quality 100 kV	8	APMP.RI(I)-K3	Key	http://kcdb.bipm.org/AppendixB/KCDB_ApB_result_dtl.asp?rta_idy=2060&rta=li&rta_lib=Radiation+quality+100+kV&cmp_idy=382&cmp_cod=BIPM.RI(I)-K3&search=&cmp_cod_search=&page=&met_idy=&bra_idy=&epo_idy=&cmt_idy=&ett_idy_org=&cou_cod=
38	Air Kerma for medium energy X rays. Radiation quality 100 kV	14	BIPM.RI(I)-K3	Key	http://kcdb.bipm.org/AppendixB/KCDB_ApB_result_dtl.asp?rta_idy=2060&rta=li&rta_lib=Radiation+quality+100+kV&cmp_idy=382&cmp_cod=BIPM.RI(I)-K3&search=&cmp_cod_search=&page=&met_idy=&bra_idy=&epo_idy=&cmt_idy=&ett_idy_org=&cou_cod=
39	Air Kerma for medium energy X rays. Radiation quality 135 kV	7	APMP.RI(I)-K3	Key	http://kcdb.bipm.org/AppendixB/KCDB_ApB_result_dtl.asp?cmp_idy=382&cmp_cod=BIPM.RI(I)-K3&search=&cmp_cod_search=&page=&met_idy=&bra_idy=&epo_idy=&cmt_idy=&ett_idy_org=&lab_idy=&rta=li&rta_idy=2061&rta_lib=Radiation+quality+135+kV
40	Air Kerma for medium energy X rays. Radiation quality 135 kV	14	BIPM.RI(I)-K3	Key	http://kcdb.bipm.org/AppendixB/KCDB_ApB_result_dtl.asp?cmp_idy=382&cmp_cod=BIPM.RI(I)-K3&search=&cmp_cod_search=&page=&met_idy=&bra_idy=&epo_idy=&cmt_idy=&ett_idy_org=&lab_idy=&rta=li&rta_idy=2061&rta_lib=Radiation+quality+135+kV
41	Air Kerma for medium energy X rays. Radiation quality 180 kV	7	APMP.RI(I)-K3	Key	http://kcdb.bipm.org/AppendixB/KCDB_ApB_result_dtl.asp?cmp_idy=382&cmp_cod=BIPM.RI(I)-K3&search=&cmp_cod_search=&page=&met_idy=&bra_idy=&epo_idy=&cmt_idy=&ett_idy_org=&lab_idy=&rta=li&rta_idy=2062&rta_lib=Radiation+quality+180+kV
42	Air Kerma for medium energy X rays. Radiation quality 180 kV	14	BIPM.RI(I)-K3	Key	http://kcdb.bipm.org/AppendixB/KCDB_ApB_result_dtl.asp?cmp_idy=382&cmp_cod=BIPM.RI(I)-K3&search=&cmp_cod_search=&page=&met_idy=&bra_idy=&epo_idy=&cmt_idy=&ett_idy_org=&lab_idy=&rta=li&rta_idy=2062&rta_lib=Radiation+quality+180+kV
43	Air Kerma for medium energy X rays. Radiation quality 250 kV	8	APMP.RI(I)-K3	Key	http://kcdb.bipm.org/AppendixB/KCDB_ApB_result_dtl.asp?cmp_idy=382&cmp_cod=BIPM.RI(I)-K3&search=&cmp_cod_search=&page=&met_idy=&bra_idy=&epo_idy=&cmt_idy=&ett_idy_org=&lab_idy=&rta=li&rta_idy=2063&rta_lib=Radiation+quality+250+kV
44	Air Kerma for medium energy X rays. Radiation quality 250 kV	14	BIPM.RI(I)-K3	Key	http://kcdb.bipm.org/AppendixB/KCDB_ApB_result_dtl.asp?cmp_idy=382&cmp_cod=BIPM.RI(I)-K3&search=&cmp_cod_search=&page=&met_idy=&bra_idy=&epo_idy=&cmt_idy=&ett_idy_org=&lab_idy=&rta=li&rta_idy=2063&rta_lib=Radiation+quality+250+kV
45	Air kerma for Co-60	7	APMP.RI(I)-K1	Key	http://kcdb.bipm.org/AppendixB/KCDB_ApB_result_dtl.asp?rta_idy=2349&rta=li&rta_lib=Air+kerma+in+Co-60&cmp_idy=371&cmp_cod=BIPM.RI(I)-K1&search=&cmp_cod_search=&page=&met_idy=&bra_idy=&epo_idy=&cmt_idy=&ett_idy_org=&cou_cod=
46	Air kerma for Co-60	21	BIPM.RI(I)-K1	Key	http://kcdb.bipm.org/AppendixB/KCDB_ApB_result_dtl.asp?rta_idy=2349&rta=li&rta_lib=Air+kerma+in+Co-60&cmp_idy=371&cmp_cod=BIPM.RI(I)-K1&search=&cmp_cod_search=&page=&met_idy=&bra_idy=&epo_idy=&cmt_idy=&ett_idy_org=&cou_cod=
47	Air kerma for Co-60	16	EUROMET.RI(I)-K1	Key	http://kcdb.bipm.org/AppendixB/KCDB_ApB_result_dtl.asp?rta_idy=2349&rta=li&rta_lib=Air+kerma+in+Co-60&cmp_idy=371&cmp_cod=BIPM.RI(I)-K1&search=&cmp_cod_search=&page=&met_idy=&bra_idy=&epo_idy=&cmt_idy=&ett_idy_org=&cou_cod=
48	Air kerma in 137Cs	11	BIPM.RI(I)-K5	Key	http://kcdb.bipm.org/AppendixB/KCDB_ApB_result_dtl.asp?rta_idy=2235&rta=li&rta_lib=Air+kerma+in+Cs-137&cmp_idy=384&cmp_cod=BIPM.RI(I)-K5&search=&cmp_cod_search=&page=&met_idy=&bra_idy=&epo_idy=&cmt_idy=&ett_idy_org=&cou_cod=
49	Amount concentration of Pb in sewage sludge	5	CCQM-K44	Key	http://kcdb.bipm.org/appendixB/KCDB_ApB_result_dtl.asp?rta_idy=1504&rta=li&rta_lib=Lead&cmp_idy=639&cmp_cod=CCQM-K44&search=1&cmp_cod_search=&page=15&met_idy=2&bra_idy=0&epo_idy=0&cmt_idy=0&ett_idy_org=0&cou_cod=0
50	Amount concentration of Zn in sewage sludge	5	CCQM-K44	Key	http://kcdb.bipm.org/appendixB/KCDB_ApB_result_dtl.asp?rta_idy=1505&rta=li&rta_lib=Zinc&cmp_idy=639&cmp_cod=CCQM-K44&search=1&cmp_cod_search=&page=15&met_idy=2&bra_idy=0&epo_idy=0&cmt_idy=0&ett_idy_org=0&cou_cod=0
51	Amount content of Arsenic in natural matrix (oyster tissue). NOMINAL VALUE : ~ 0.1 mmol/kg	6	CCQM-K31	Key	http://kcdb.bipm.org/appendixB/KCDB_ApB_result_dtl.asp?rta_idy=639&rta=li&rta_lib=Arsenic+in+natural+matrix&cmp_idy=184&cmp_cod=CCQM-K31&search=1&cmp_cod_search=&page=12&met_idy=2&bra_idy=0&epo_idy=0&cmt_idy=0&ett_idy_org=0&cou_cod=
52	Amount content of Ca in human serum. NOMINAL VALUE : ~ 2 mmol/kg	9	CCQM-K14	Key	http://kcdb.bipm.org/appendixB/KCDB_ApB_result_dtl.asp?rta_idy=401&rta=li&rta_lib=Ca+in+serum&cmp_idy=164&cmp_cod=CCQM-K14&search=1&cmp_cod_search=&page=6&met_idy=2&bra_idy=0&epo_idy=0&cmt_idy=0&ett_idy_org=0&cou_cod=
53	Amount content of Cadmium in natural water. NOMINAL VALUE : 83 nmol/kg	9	CCQM-K2	Key	http://kcdb.bipm.org/appendixB/KCDB_ApB_result_dtl.asp?rta_idy=159&rta=li&rta_lib=Cd+in+water,+83+nmol/kg&cmp_idy=153&cmp_cod=CCQM-K2&search=1&cmp_cod_search=&page=2&met_idy=2&bra_idy=0&epo_idy=0&cmt_idy=0&ett_idy_org=0&cou_cod=
54	Amount content of Cadmium in rice. NOMINAL VALUE : ~ 10 nmol/g	12	CCQM-K24	Key	http://kcdb.bipm.org/appendixB/KCDB_ApB_result_dtl.asp?rta_idy=252&rta=li&rta_lib=Cd+in+rice&cmp_idy=175&cmp_cod=CCQM-K24&search=1&cmp_cod_search=&page=9&met_idy=2&bra_idy=0&epo_idy=0&cmt_idy=0&ett_idy_org=0&cou_cod=
55	Amount content of Cadmium in sediment. NOMINAL VALUE : ~ 5.5 µmol/kg	14	CCQM-K13	Key	http://kcdb.bipm.org/appendixB/KCDB_ApB_result_dtl.asp?rta_idy=642&rta=li&rta_lib=Cd+in+sediment&cmp_idy=46&cmp_cod=CCQM-K13&search=1&cmp_cod_search=&page=6&met_idy=2&bra_idy=0&epo_idy=0&cmt_idy=0&ett_idy_org=0&cou_cod=
56	Amount content of H+ in hydrochloric acid solutions	11	CCQM-K73	Key	http://kcdb.bipm.org/AppendixB/KCDB_ApB_result_dtl.asp?rta_idy=2234&rta=li&rta_lib=Amount+content+of+H<sup>+</sup>+in+HCl,+0.1+mol/kg&cmp_idy=970&cmp_cod=CCQM-K73&search=1&cmp_cod_search=&page=22&met_idy=2&bra_idy=0&epo_idy=0&cmt_idy=0&ett_idy_org=0&c
57	Amount content of Lead in natural water. NOMINAL VALUE : 63 nmol/kg	9	CCQM-K2	Key	http://kcdb.bipm.org/appendixB/KCDB_ApB_result_dtl.asp?rta_idy=160&rta=li&rta_lib=Pb+in+water,+63+nmol/kg&cmp_idy=153&cmp_cod=CCQM-K2&search=1&cmp_cod_search=&page=2&met_idy=2&bra_idy=0&epo_idy=0&cmt_idy=0&ett_idy_org=0&cou_cod=
58	Amount content of Lead in sediment. NOMINAL VALUE : ~ 170 µmol/kg	14	CCQM-K13	Key	http://kcdb.bipm.org/appendixB/KCDB_ApB_result_dtl.asp?rta_idy=643&rta=li&rta_lib=Pb+in+sediment&cmp_idy=46&cmp_cod=CCQM-K13&search=1&cmp_cod_search=&page=6&met_idy=2&bra_idy=0&epo_idy=0&cmt_idy=0&ett_idy_org=0&cou_cod=
59	Amount content of TBT in sediment	7	CCQM-K28	Key	http://kcdb.bipm.org/appendixB/KCDB_ApB_result_dtl.asp?rta_idy=634&rta=li&rta_lib=TBT+in+sediment&cmp_idy=181&cmp_cod=CCQM-K28&search=1&cmp_cod_search=&page=11&met_idy=2&bra_idy=0&epo_idy=0&cmt_idy=0&ett_idy_org=0&cou_cod=
60	Amount content of chloride in potassium chloride	7	CCQM-K48	Key	http://kcdb.bipm.org/appendixB/KCDB_ApB_result_dtl.asp?rta_idy=1659&rta=li&rta_lib=Amount+content+of+chloride&cmp_idy=735&cmp_cod=CCQM-K48&search=1&cmp_cod_search=&page=16&met_idy=2&bra_idy=0&epo_idy=0&cmt_idy=0&ett_idy_org=0&cou_cod=0
61	Amount content of oxidants as potassium dichromate. NOMINAL VALUE : 3.4 mol/kg	9	CCQM-K96	Key	http://kcdb.bipm.org/AppendixB/KCDB_ApB_result_dtl.asp?rta_idy=2342&rta=li&rta_lib=Amount+content+of+oxidants+as+dichromate&cmp_idy=1148&cmp_cod=CCQM-K96&search=1&cmp_cod_search=&page=26&met_idy=2&bra_idy=0&epo_idy=0&cmt_idy=0&ett_idy_org=0&cou_cod=0
62	Amount content of weak acid in potassium hydrogen phthalate. NOMINAL VALUE : ~ 4.897 mol/kg	6	CCQM-K34	Key	http://kcdb.bipm.org/AppendixB/KCDB_ApB_result_dtl.asp?rta_idy=1619&rta=li&rta_lib=+~+4.897+mol/kg&cmp_idy=552&cmp_cod=CCQM-K34&search=&cmp_cod_search=&page=&met_idy=&bra_idy=&epo_idy=&cmt_idy=&ett_idy_org=&cou_cod=
63	Amount of silicon oxide on silicon expressed as a thickness of SiO2. NOMINAL THICKNESS: 1.5 nm on (100) Si	7	CCQM-K32	Key	http://kcdb.bipm.org/appendixB/KCDB_ApB_result_dtl.asp?rta_idy=1349&rta=li&rta_lib=1.5+nm+on+(100)+Si&cmp_idy=550&cmp_cod=CCQM-K32&search=1&cmp_cod_search=&page=12&met_idy=2&bra_idy=0&epo_idy=0&cmt_idy=0&ett_idy_org=0&cou_cod=
64	Amount of silicon oxide on silicon expressed as a thickness of SiO2. NOMINAL THICKNESS: 2 nm on (100) Si	6	CCQM-K32	Key	http://kcdb.bipm.org/appendixB/KCDB_ApB_result_dtl.asp?rta_idy=1350&rta=li&rta_lib=2+nm+on+(100)+Si&cmp_idy=550&cmp_cod=CCQM-K32&search=1&cmp_cod_search=&page=12&met_idy=2&bra_idy=0&epo_idy=0&cmt_idy=0&ett_idy_org=0&cou_cod=
65	Amount of silicon oxide on silicon expressed as a thickness of SiO2. NOMINAL THICKNESS: 2 nm on (111) Si	6	CCQM-K32	Key	http://kcdb.bipm.org/appendixB/KCDB_ApB_result_dtl.asp?rta_idy=1354&rta=li&rta_lib=2+nm+on+(111)+Si&cmp_idy=550&cmp_cod=CCQM-K32&search=1&cmp_cod_search=&page=12&met_idy=2&bra_idy=0&epo_idy=0&cmt_idy=0&ett_idy_org=0&cou_cod=
66	Amount of silicon oxide on silicon expressed as a thickness of SiO2. NOMINAL THICKNESS: 3 nm on (100) Si	6	CCQM-K32	Key	http://kcdb.bipm.org/appendixB/KCDB_ApB_result_dtl.asp?rta_idy=1351&rta=li&rta_lib=3+nm+on+(100)+Si&cmp_idy=550&cmp_cod=CCQM-K32&search=1&cmp_cod_search=&page=12&met_idy=2&bra_idy=0&epo_idy=0&cmt_idy=0&ett_idy_org=0&cou_cod=
67	Amount of silicon oxide on silicon expressed as a thickness of SiO2. NOMINAL THICKNESS: 3 nm on (111) Si	5	CCQM-K32	Key	http://kcdb.bipm.org/appendixB/KCDB_ApB_result_dtl.asp?cmp_idy=550&cmp_cod=CCQM-K32&search=1&cmp_cod_search=&page=12&met_idy=2&bra_idy=0&epo_idy=0&cmt_idy=0&ett_idy_org=0&lab_idy=&rta=li&rta_idy=1355&rta_lib=3+nm+on+(111)+Si
68	Amount of silicon oxide on silicon expressed as a thickness of SiO2. NOMINAL THICKNESS: 4 nm on (100) Si	7	CCQM-K32	Key	http://kcdb.bipm.org/appendixB/KCDB_ApB_result_dtl.asp?rta_idy=1352&rta=li&rta_lib=4+nm+on+(100)+Si&cmp_idy=550&cmp_cod=CCQM-K32&search=1&cmp_cod_search=&page=12&met_idy=2&bra_idy=0&epo_idy=0&cmt_idy=0&ett_idy_org=0&cou_cod=
69	Amount of silicon oxide on silicon expressed as a thickness of SiO2. NOMINAL THICKNESS: 5 nm on (111) Si	6	CCQM-K32	Key	http://kcdb.bipm.org/appendixB/KCDB_ApB_result_dtl.asp?cmp_idy=550&cmp_cod=CCQM-K32&search=1&cmp_cod_search=&page=12&met_idy=2&bra_idy=0&epo_idy=0&cmt_idy=0&ett_idy_org=0&lab_idy=&rta=li&rta_idy=1356&rta_lib=5+nm+on+(111)+Si
70	Amount of silicon oxide on silicon expressed as a thickness of SiO2. NOMINAL THICKNESS: 6 nm on (111) Si	5	CCQM-K32	Key	http://kcdb.bipm.org/appendixB/KCDB_ApB_result_dtl.asp?cmp_idy=550&cmp_cod=CCQM-K32&search=1&cmp_cod_search=&page=12&met_idy=2&bra_idy=0&epo_idy=0&cmt_idy=0&ett_idy_org=0&lab_idy=&rta=li&rta_idy=1357&rta_lib=6+nm+on+(111)+Si
71	Amount of silicon oxide on silicon expressed as a thickness of SiO2. NOMINAL THICKNESS: 8 nm on (100) Si	6	CCQM-K32	Key	http://kcdb.bipm.org/appendixB/KCDB_ApB_result_dtl.asp?rta_idy=1353&rta=li&rta_lib=8+nm+on+(100)+Si&cmp_idy=550&cmp_cod=CCQM-K32&search=1&cmp_cod_search=&page=12&met_idy=2&bra_idy=0&epo_idy=0&cmt_idy=0&ett_idy_org=0&cou_cod=
72	Amount-of-substance fraction of Nitrogen monoxide (NO) in Nitrogen (N2). NOMINAL VALUE : 720 nmol/mol	12	CCQM-K26.a	Key	http://kcdb.bipm.org/appendixB/KCDB_ApB_result_dtl.asp?rta_idy=875&rta=li&rta_lib=NO+in+N<SUB>2</SUB>&cmp_idy=177&cmp_cod=CCQM-K26.a&search=1&cmp_cod_search=&page=10&met_idy=2&bra_idy=0&epo_idy=0&cmt_idy=0&ett_idy_org=0&cou_cod=
73	Amount-of-substance fraction of Nitrogen monoxide (NO) in Nitrogen (N2). NOMINAL VALUE : 720 nmol/mol	10	CCQM-K26.b	Key	http://kcdb.bipm.org/appendixB/KCDB_ApB_result_dtl.asp?rta_idy=875&rta=li&rta_lib=NO+in+N<SUB>2</SUB>&cmp_idy=177&cmp_cod=CCQM-K26.a&search=1&cmp_cod_search=&page=10&met_idy=2&bra_idy=0&epo_idy=0&cmt_idy=0&ett_idy_org=0&cou_cod=
74	Amount-of-substance fraction of hydrogen sulfide in a balance of nitrogen. NOMINAL VALUE : 10 µmol/mol	7	CCQM-K41	Key	http://kcdb.bipm.org/appendixB/KCDB_ApB_result_dtl.asp?rta_idy=990&rta=li&rta_lib=H<sub>2</sub>S+in+N<sub>2</sub>,+10+µmol/mol&cmp_idy=636&cmp_cod=CCQM-K41&search=1&cmp_cod_search=&page=15&met_idy=2&bra_idy=0&epo_idy=0&cmt_idy=
75	Benz[a]anthracene Mass fraction of PAHs in particulate matter	8	CCQM-K50	Key	http://kcdb.bipm.org/AppendixB/KCDB_ApB_result_dtl.asp?rta_idy=1650&rta=li&rta_lib=Particulate+matter&cmp_idy=756&cmp_cod=CCQM-K50&search=1&cmp_cod_search=&page=17&met_idy=2&bra_idy=0&epo_idy=0&cmt_idy=0&ett_idy_org=0&cou_cod=0
76	Benz[a]anthracene Mass fraction of PAHs in soil matter	10	CCQM-K50	Key	http://kcdb.bipm.org/AppendixB/KCDB_ApB_result_dtl.asp?rta_idy=1649&rta=li&rta_lib=Soil+matter&cmp_idy=756&cmp_cod=CCQM-K50&search=1&cmp_cod_search=&page=17&met_idy=2&bra_idy=0&epo_idy=0&cmt_idy=0&ett_idy_org=0&cou_cod=0
77	Benzene in Methanol	8	CCQM-K47	Key	http://kcdb.bipm.org/appendixB/KCDB_ApB_result_dtl.asp?rta_idy=2397&rta=li&rta_lib=Benzene&cmp_idy=734&cmp_cod=CCQM-K47&search=&cmp_cod_search=&page=&met_idy=&bra_idy=&epo_idy=&cmt_idy=&ett_idy_org=&cou_cod=
78	Benzo[a]pyrene Mass fraction of PAHs in particulate matter	8	CCQM-K50	Key	http://kcdb.bipm.org/AppendixB/KCDB_ApB_result_dtl.asp?rta_idy=1650&rta=li&rta_lib=Particulate+matter&cmp_idy=756&cmp_cod=CCQM-K50&search=1&cmp_cod_search=&page=17&met_idy=2&bra_idy=0&epo_idy=0&cmt_idy=0&ett_idy_org=0&cou_cod=0
79	Benzo[a]pyrene Mass fraction of PAHs in soil matter	10	CCQM-K50	Key	http://kcdb.bipm.org/AppendixB/KCDB_ApB_result_dtl.asp?rta_idy=1649&rta=li&rta_lib=Soil+matter&cmp_idy=756&cmp_cod=CCQM-K50&search=1&cmp_cod_search=&page=17&met_idy=2&bra_idy=0&epo_idy=0&cmt_idy=0&ett_idy_org=0&cou_cod=0
80	Benzo[ghi]perylene Mass fraction of PAHs in particulate matter	8	CCQM-K50	Key	http://kcdb.bipm.org/AppendixB/KCDB_ApB_result_dtl.asp?rta_idy=1650&rta=li&rta_lib=Particulate+matter&cmp_idy=756&cmp_cod=CCQM-K50&search=1&cmp_cod_search=&page=17&met_idy=2&bra_idy=0&epo_idy=0&cmt_idy=0&ett_idy_org=0&cou_cod=0
81	Benzo[ghi]perylene Mass fraction of PAHs in soil matter	10	CCQM-K50	Key	http://kcdb.bipm.org/AppendixB/KCDB_ApB_result_dtl.asp?rta_idy=1649&rta=li&rta_lib=Soil+matter&cmp_idy=756&cmp_cod=CCQM-K50&search=1&cmp_cod_search=&page=17&met_idy=2&bra_idy=0&epo_idy=0&cmt_idy=0&ett_idy_org=0&cou_cod=0
82	Calcium Mass fraction of nutritious elements in whole fat soybean powder	8	CCQM-K56	Key	http://kcdb.bipm.org/AppendixB/KCDB_ApB_result_dtl.asp?rta_idy=1652&rta=li&rta_lib=Ca,+Fe,+Zn,+and+Cu&cmp_idy=832&cmp_cod=CCQM-K56&search=1&cmp_cod_search=&page=18&met_idy=2&bra_idy=0&epo_idy=0&cmt_idy=0&ett_idy_org=0&cou_cod=0
83	Central length of 0.5 mm steel gauge blocks measured by interferometry according to ISO 3650	10	CCL-K1	Key	http://kcdb.bipm.org/AppendixB/KCDB_ApB_result_dtl.asp?rta_idy=165&rta=li&rta_lib=Steel+gauge+blocks&cmp_idy=201&cmp_cod=CCL-K1&search=1&cmp_cod_search=&page=1&met_idy=5&bra_idy=0&epo_idy=0&cmt_idy=0&ett_idy_org=0&cou_cod=
84	Central length of 0.5mm tungsten carbide gauge blocks measured by interferometry according to ISO 3650	11	CCL-K1	Key	http://kcdb.bipm.org/AppendixB/KCDB_ApB_result_dtl.asp?rta_idy=166&rta=li&rta_lib=Tungsten+carbide+gauge+blocks&cmp_idy=201&cmp_cod=CCL-K1&search=1&cmp_cod_search=&page=1&met_idy=5&bra_idy=0&epo_idy=0&cmt_idy=0&ett_idy_org=0&cou_cod=
85	Central length of 1.01 mm steel gauge blocks measured by interferometry according to ISO 3650	11	CCL-K1	Key	http://kcdb.bipm.org/AppendixB/KCDB_ApB_result_dtl.asp?rta_idy=165&rta=li&rta_lib=Steel+gauge+blocks&cmp_idy=201&cmp_cod=CCL-K1&search=1&cmp_cod_search=&page=1&met_idy=5&bra_idy=0&epo_idy=0&cmt_idy=0&ett_idy_org=0&cou_cod=
86	Central length of 1.01 mm tungsten carbide gauge blocks measured by interferometry according to ISO 3650	11	CCL-K1	Key	http://kcdb.bipm.org/AppendixB/KCDB_ApB_result_dtl.asp?rta_idy=166&rta=li&rta_lib=Tungsten+carbide+gauge+blocks&cmp_idy=201&cmp_cod=CCL-K1&search=1&cmp_cod_search=&page=1&met_idy=5&bra_idy=0&epo_idy=0&cmt_idy=0&ett_idy_org=0&cou_cod=
87	Central length of 1.1 mm tungsten carbide gauge blocks measured by interferometry according to ISO 3650	11	CCL-K1	Key	http://kcdb.bipm.org/AppendixB/KCDB_ApB_result_dtl.asp?rta_idy=166&rta=li&rta_lib=Tungsten+carbide+gauge+blocks&cmp_idy=201&cmp_cod=CCL-K1&search=1&cmp_cod_search=&page=1&met_idy=5&bra_idy=0&epo_idy=0&cmt_idy=0&ett_idy_org=0&cou_cod=
88	Central length of 100 mm steel gauge blocks measured by interferometry according to ISO 3650	11	CCL-K1	Key	http://kcdb.bipm.org/AppendixB/KCDB_ApB_result_dtl.asp?rta_idy=165&rta=li&rta_lib=Steel+gauge+blocks&cmp_idy=201&cmp_cod=CCL-K1&search=1&cmp_cod_search=&page=1&met_idy=5&bra_idy=0&epo_idy=0&cmt_idy=0&ett_idy_org=0&cou_cod=
89	Central length of 100 mm tungsten carbide gauge blocks measured by interferometry according to ISO 3650	11	CCL-K1	Key	http://kcdb.bipm.org/AppendixB/KCDB_ApB_result_dtl.asp?rta_idy=166&rta=li&rta_lib=Tungsten+carbide+gauge+blocks&cmp_idy=201&cmp_cod=CCL-K1&search=1&cmp_cod_search=&page=1&met_idy=5&bra_idy=0&epo_idy=0&cmt_idy=0&ett_idy_org=0&cou_cod=
90	Central length of 15 mm steel gauge blocks measured by interferometry according to ISO 3650	11	CCL-K1	Key	http://kcdb.bipm.org/AppendixB/KCDB_ApB_result_dtl.asp?rta_idy=165&rta=li&rta_lib=Steel+gauge+blocks&cmp_idy=201&cmp_cod=CCL-K1&search=1&cmp_cod_search=&page=1&met_idy=5&bra_idy=0&epo_idy=0&cmt_idy=0&ett_idy_org=0&cou_cod=
91	Central length of 175 mm long steel gauge blocks measured by interferometry according to ISO 3650. S/N 6071	11	CCL-K2	Key	http://kcdb.bipm.org/AppendixB/KCDB_ApB_result_dtl.asp?rta_idy=355&rta=li&rta_lib=Long+steel+gauge+blocks&cmp_idy=202&cmp_cod=CCL-K2&search=1&cmp_cod_search=&page=1&met_idy=5&bra_idy=0&epo_idy=0&cmt_idy=0&ett_idy_org=0&cou_cod=
92	Central length of 1mm tungsten carbide gauge blocks measured by interferometry according to ISO 3650	11	CCL-K1	Key	http://kcdb.bipm.org/AppendixB/KCDB_ApB_result_dtl.asp?rta_idy=166&rta=li&rta_lib=Tungsten+carbide+gauge+blocks&cmp_idy=201&cmp_cod=CCL-K1&search=1&cmp_cod_search=&page=1&met_idy=5&bra_idy=0&epo_idy=0&cmt_idy=0&ett_idy_org=0&cou_cod=
93	Central length of 500mm long steel gauge blocks measured by interferometry according to ISO 3650. S/N 3701	11	CCL-K2	Key	http://kcdb.bipm.org/AppendixB/KCDB_ApB_result_dtl.asp?rta_idy=355&rta=li&rta_lib=Long+steel+gauge+blocks&cmp_idy=202&cmp_cod=CCL-K2&search=1&cmp_cod_search=&page=1&met_idy=5&bra_idy=0&epo_idy=0&cmt_idy=0&ett_idy_org=0&cou_cod=
94	Central length of 500mm long steel gauge blocks measured by interferometry according to ISO 3650. S/N 6071	11	CCL-K2	Key	http://kcdb.bipm.org/AppendixB/KCDB_ApB_result_dtl.asp?rta_idy=355&rta=li&rta_lib=Long+steel+gauge+blocks&cmp_idy=202&cmp_cod=CCL-K2&search=1&cmp_cod_search=&page=1&met_idy=5&bra_idy=0&epo_idy=0&cmt_idy=0&ett_idy_org=0&cou_cod=
95	Central length of 6 mm steel gauge blocks measured by interferometry according to ISO 3650	11	CCL-K1	Key	http://kcdb.bipm.org/AppendixB/KCDB_ApB_result_dtl.asp?rta_idy=165&rta=li&rta_lib=Steel+gauge+blocks&cmp_idy=201&cmp_cod=CCL-K1&search=1&cmp_cod_search=&page=1&met_idy=5&bra_idy=0&epo_idy=0&cmt_idy=0&ett_idy_org=0&cou_cod=
96	Central length of 6 mm tungsten carbide gauge blocks measured by interferometry according to ISO 3650	11	CCL-K1	Key	http://kcdb.bipm.org/AppendixB/KCDB_ApB_result_dtl.asp?rta_idy=166&rta=li&rta_lib=Tungsten+carbide+gauge+blocks&cmp_idy=201&cmp_cod=CCL-K1&search=1&cmp_cod_search=&page=1&met_idy=5&bra_idy=0&epo_idy=0&cmt_idy=0&ett_idy_org=0&cou_cod=
97	Central length of 7 mm steel gauge blocks measured by interferometry according to ISO 3650	11	CCL-K1	Key	http://kcdb.bipm.org/AppendixB/KCDB_ApB_result_dtl.asp?rta_idy=165&rta=li&rta_lib=Steel+gauge+blocks&cmp_idy=201&cmp_cod=CCL-K1&search=1&cmp_cod_search=&page=1&met_idy=5&bra_idy=0&epo_idy=0&cmt_idy=0&ett_idy_org=0&cou_cod=
98	Central length of 7 mm tungsten carbide gauge blocks measured by interferometry according to ISO 3650	11	CCL-K1	Key	http://kcdb.bipm.org/AppendixB/KCDB_ApB_result_dtl.asp?rta_idy=166&rta=li&rta_lib=Tungsten+carbide+gauge+blocks&cmp_idy=201&cmp_cod=CCL-K1&search=1&cmp_cod_search=&page=1&met_idy=5&bra_idy=0&epo_idy=0&cmt_idy=0&ett_idy_org=0&cou_cod=
99	Central length of 8 mm steel gauge blocks measured by interferometry according to ISO 3650	11	CCL-K1	Key	http://kcdb.bipm.org/AppendixB/KCDB_ApB_result_dtl.asp?rta_idy=165&rta=li&rta_lib=Steel+gauge+blocks&cmp_idy=201&cmp_cod=CCL-K1&search=1&cmp_cod_search=&page=1&met_idy=5&bra_idy=0&epo_idy=0&cmt_idy=0&ett_idy_org=0&cou_cod=
100	Central length of 8 mm tungsten carbide gauge blocks measured by interferometry according to ISO 3650	11	CCL-K1	Key	http://kcdb.bipm.org/AppendixB/KCDB_ApB_result_dtl.asp?rta_idy=166&rta=li&rta_lib=Tungsten+carbide+gauge+blocks&cmp_idy=201&cmp_cod=CCL-K1&search=1&cmp_cod_search=&page=1&met_idy=5&bra_idy=0&epo_idy=0&cmt_idy=0&ett_idy_org=0&cou_cod=
101	Central length of 80 mm steel gauge blocks measured by interferometry according to ISO 3650	11	CCL-K1	Key	http://kcdb.bipm.org/AppendixB/KCDB_ApB_result_dtl.asp?rta_idy=165&rta=li&rta_lib=Steel+gauge+blocks&cmp_idy=201&cmp_cod=CCL-K1&search=1&cmp_cod_search=&page=1&met_idy=5&bra_idy=0&epo_idy=0&cmt_idy=0&ett_idy_org=0&cou_cod=
102	Central length of 80 mm tungsten carbide gauge blocks measured by interferometry according to ISO 3650	11	CCL-K1	Key	http://kcdb.bipm.org/AppendixB/KCDB_ApB_result_dtl.asp?rta_idy=166&rta=li&rta_lib=Tungsten+carbide+gauge+blocks&cmp_idy=201&cmp_cod=CCL-K1&search=1&cmp_cod_search=&page=1&met_idy=5&bra_idy=0&epo_idy=0&cmt_idy=0&ett_idy_org=0&cou_cod=
103	Central length of 90 mm steel gauge blocks measured by interferometry according to ISO 3650	11	CCL-K1	Key	http://kcdb.bipm.org/AppendixB/KCDB_ApB_result_dtl.asp?rta_idy=165&rta=li&rta_lib=Steel+gauge+blocks&cmp_idy=201&cmp_cod=CCL-K1&search=1&cmp_cod_search=&page=1&met_idy=5&bra_idy=0&epo_idy=0&cmt_idy=0&ett_idy_org=0&cou_cod=
104	Central length of 900mm long steel gauge blocks measured by interferometry according to ISO 3650. S/N 3701	11	CCL-K2	Key	http://kcdb.bipm.org/AppendixB/KCDB_ApB_result_dtl.asp?rta_idy=355&rta=li&rta_lib=Long+steel+gauge+blocks&cmp_idy=202&cmp_cod=CCL-K2&search=1&cmp_cod_search=&page=1&met_idy=5&bra_idy=0&epo_idy=0&cmt_idy=0&ett_idy_org=0&cou_cod=
105	Central length of gauge block measured by interferometry according to ISO 3650; gauge block material: Ceramic; S/N 000288	8	SIM.L-K1.2007	Key	http://kcdb.bipm.org/AppendixB/KCDB_ApB_result.asp?cmp_idy=850&cmp_cod=SIM.L-K1.2007&search=1&cmp_cod_search=&page=5&met_idy=5&bra_idy=0&epo_idy=0&cmt_idy=0&ett_idy_org=0&lab_idy=
106	Central length of gauge block measured by interferometry according to ISO 3650; gauge block material: Ceramic; S/N 010002	8	SIM.L-K1.2007	Key	http://kcdb.bipm.org/AppendixB/KCDB_ApB_result.asp?cmp_idy=850&cmp_cod=SIM.L-K1.2007&search=1&cmp_cod_search=&page=5&met_idy=5&bra_idy=0&epo_idy=0&cmt_idy=0&ett_idy_org=0&lab_idy=
107	Central length of gauge block measured by interferometry according to ISO 3650; gauge block material: Ceramic; S/N 010323	8	SIM.L-K1.2007	Key	http://kcdb.bipm.org/AppendixB/KCDB_ApB_result.asp?cmp_idy=850&cmp_cod=SIM.L-K1.2007&search=1&cmp_cod_search=&page=5&met_idy=5&bra_idy=0&epo_idy=0&cmt_idy=0&ett_idy_org=0&lab_idy=
108	Central length of gauge block measured by interferometry according to ISO 3650; gauge block material: Ceramic; S/N 010370	8	SIM.L-K1.2007	Key	http://kcdb.bipm.org/AppendixB/KCDB_ApB_result.asp?cmp_idy=850&cmp_cod=SIM.L-K1.2007&search=1&cmp_cod_search=&page=5&met_idy=5&bra_idy=0&epo_idy=0&cmt_idy=0&ett_idy_org=0&lab_idy=
109	Central length of gauge block measured by interferometry according to ISO 3650; gauge block material: Ceramic; S/N 010773	8	SIM.L-K1.2007	Key	http://kcdb.bipm.org/AppendixB/KCDB_ApB_result.asp?cmp_idy=850&cmp_cod=SIM.L-K1.2007&search=1&cmp_cod_search=&page=5&met_idy=5&bra_idy=0&epo_idy=0&cmt_idy=0&ett_idy_org=0&lab_idy=
110	Central length of gauge block measured by interferometry according to ISO 3650; gauge block material: Ceramic; S/N 051836	8	SIM.L-K1.2007	Key	http://kcdb.bipm.org/AppendixB/KCDB_ApB_result.asp?cmp_idy=850&cmp_cod=SIM.L-K1.2007&search=1&cmp_cod_search=&page=5&met_idy=5&bra_idy=0&epo_idy=0&cmt_idy=0&ett_idy_org=0&lab_idy=
111	Central length of gauge block measured by interferometry according to ISO 3650; gauge block material: Ceramic; S/N 052351	8	SIM.L-K1.2007	Key	http://kcdb.bipm.org/AppendixB/KCDB_ApB_result.asp?cmp_idy=850&cmp_cod=SIM.L-K1.2007&search=1&cmp_cod_search=&page=5&met_idy=5&bra_idy=0&epo_idy=0&cmt_idy=0&ett_idy_org=0&lab_idy=
112	Central length of gauge block measured by interferometry according to ISO 3650; gauge block material: steel; S/N 000482	8	SIM.L-K1.2007	Key	http://kcdb.bipm.org/AppendixB/KCDB_ApB_result.asp?cmp_idy=850&cmp_cod=SIM.L-K1.2007&search=1&cmp_cod_search=&page=5&met_idy=5&bra_idy=0&epo_idy=0&cmt_idy=0&ett_idy_org=0&lab_idy=
113	Central length of gauge block measured by interferometry according to ISO 3650; gauge block material: steel; S/N 001329	8	SIM.L-K1.2007	Key	http://kcdb.bipm.org/AppendixB/KCDB_ApB_result.asp?cmp_idy=850&cmp_cod=SIM.L-K1.2007&search=1&cmp_cod_search=&page=5&met_idy=5&bra_idy=0&epo_idy=0&cmt_idy=0&ett_idy_org=0&lab_idy=
114	Central length of gauge block measured by interferometry according to ISO 3650; gauge block material: steel; S/N 010223	8	SIM.L-K1.2007	Key	http://kcdb.bipm.org/AppendixB/KCDB_ApB_result.asp?cmp_idy=850&cmp_cod=SIM.L-K1.2007&search=1&cmp_cod_search=&page=5&met_idy=5&bra_idy=0&epo_idy=0&cmt_idy=0&ett_idy_org=0&lab_idy=
115	Central length of gauge block measured by interferometry according to ISO 3650; gauge block material: steel; S/N 010630	8	SIM.L-K1.2007	Key	http://kcdb.bipm.org/AppendixB/KCDB_ApB_result.asp?cmp_idy=850&cmp_cod=SIM.L-K1.2007&search=1&cmp_cod_search=&page=5&met_idy=5&bra_idy=0&epo_idy=0&cmt_idy=0&ett_idy_org=0&lab_idy=
116	Central length of gauge block measured by interferometry according to ISO 3650; gauge block material: steel; S/N 010764	8	SIM.L-K1.2007	Key	http://kcdb.bipm.org/AppendixB/KCDB_ApB_result.asp?cmp_idy=850&cmp_cod=SIM.L-K1.2007&search=1&cmp_cod_search=&page=5&met_idy=5&bra_idy=0&epo_idy=0&cmt_idy=0&ett_idy_org=0&lab_idy=
117	Central length of gauge block measured by interferometry according to ISO 3650; gauge block material: steel; S/N 010850	8	SIM.L-K1.2007	Key	http://kcdb.bipm.org/AppendixB/KCDB_ApB_result.asp?cmp_idy=850&cmp_cod=SIM.L-K1.2007&search=1&cmp_cod_search=&page=5&met_idy=5&bra_idy=0&epo_idy=0&cmt_idy=0&ett_idy_org=0&lab_idy=
118	Central length of gauge block measured by interferometry according to ISO 3650; gauge block material: steel; S/N 012254	8	SIM.L-K1.2007	Key	http://kcdb.bipm.org/AppendixB/KCDB_ApB_result.asp?cmp_idy=850&cmp_cod=SIM.L-K1.2007&search=1&cmp_cod_search=&page=5&met_idy=5&bra_idy=0&epo_idy=0&cmt_idy=0&ett_idy_org=0&lab_idy=
119	Charge sensitivity: FREQUENCY : 160 Hz; Transfer device : Back-to-back (BB) accelerometers type 8305 S/N 1687773	5	SIM.AUV.V-K1	Key	http://kcdb.bipm.org/AppendixB/KCDB_ApB_result_dtl.asp?rta_idy=1443&rta=li&rta_lib=BB,+frequency+160+Hz&cmp_idy=452&cmp_cod=SIM.AUV.V-K1&search=1&cmp_cod_search=&page=11&met_idy=1&bra_idy=0&epo_idy=0&cmt_idy=0&ett_idy_org=0&cou_cod=0
120	Charge sensitivity: FREQUENCY : 160 Hz; Transfer device : Back-to-back (BB) accelerometers type 8305 S/N 2161771	5	EUROMET.AUV.V-K1.1	Key	http://kcdb.bipm.org/AppendixB/KCDB_ApB_result_dtl.asp?rta_idy=1443&rta=li&rta_lib=BB,+frequency+160+Hz&cmp_idy=452&cmp_cod=SIM.AUV.V-K1&search=1&cmp_cod_search=&page=11&met_idy=1&bra_idy=0&epo_idy=0&cmt_idy=0&ett_idy_org=0&cou_cod=0
121	Charge sensitivity: FREQUENCY : 160 Hz; Transfer device : Back-to-back (BB) accelerometers type 8305 S/N 2355677	9	EUROMET.AUV.V-K1	Key	http://kcdb.bipm.org/AppendixB/KCDB_ApB_result_dtl.asp?rta_idy=1443&rta=li&rta_lib=BB,+frequency+160+Hz&cmp_idy=452&cmp_cod=SIM.AUV.V-K1&search=1&cmp_cod_search=&page=11&met_idy=1&bra_idy=0&epo_idy=0&cmt_idy=0&ett_idy_org=0&cou_cod=0
122	Charge sensitivity: FREQUENCY : 160 Hz; Transfer device : Back-to-back accelerometer type 8305 S/N 1483337	12	CCAUV.V-K1	Key	http://kcdb.bipm.org/AppendixB/KCDB_ApB_result_dtl.asp?rta_idy=1443&rta=li&rta_lib=BB,+frequency+160+Hz&cmp_idy=452&cmp_cod=SIM.AUV.V-K1&search=1&cmp_cod_search=&page=11&met_idy=1&bra_idy=0&epo_idy=0&cmt_idy=0&ett_idy_org=0&cou_cod=0
123	Composition of a Fe-Ni alloy film. Atomic fraction of Fe	5	CCQM-K67	Key	http://kcdb.bipm.org/AppendixB/KCDB_ApB_result_dtl.asp?rta_idy=1661&rta=li&rta_lib=Atomic+fraction+of+Fe&cmp_idy=917&cmp_cod=CCQM-K67&search=1&cmp_cod_search=&page=21&met_idy=2&bra_idy=0&epo_idy=0&cmt_idy=0&ett_idy_org=0&cou_cod=0
124	Copper Mass fraction of nutritious elements in whole fat soybean powder	10	CCQM-K56	Key	http://kcdb.bipm.org/AppendixB/KCDB_ApB_result_dtl.asp?rta_idy=1652&rta=li&rta_lib=Ca,+Fe,+Zn,+and+Cu&cmp_idy=832&cmp_cod=CCQM-K56&search=1&cmp_cod_search=&page=18&met_idy=2&bra_idy=0&epo_idy=0&cmt_idy=0&ett_idy_org=0&cou_cod=0
125	Creatinine in Human Serum: Material A - high level	5	EURAMET.QM-K12	Key	http://kcdb.bipm.org/AppendixB/KCDB_ApB_result_dtl.asp?rta_idy=2294&rta=li&rta_lib=Material+II&cmp_idy=1120&cmp_cod=EURAMET.QM-K12&search=&cmp_cod_search=&page=&met_idy=&bra_idy=&epo_idy=&cmt_idy=&ett_idy_org=&cou_cod=
126	Creatinine in Human Serum: Material B - low level	5	EURAMET.QM-K12	Key	http://kcdb.bipm.org/AppendixB/KCDB_ApB_result_dtl.asp?rta_idy=2294&rta=li&rta_lib=Material+II&cmp_idy=1120&cmp_cod=EURAMET.QM-K12&search=&cmp_cod_search=&page=&met_idy=&bra_idy=&epo_idy=&cmt_idy=&ett_idy_org=&cou_cod=
127	Creatinine in Human Serum: Material II - elevated range	5	CCQM-K12	Key	http://kcdb.bipm.org/AppendixB/KCDB_ApB_result_dtl.asp?rta_idy=2294&rta=li&rta_lib=Material+II&cmp_idy=1120&cmp_cod=EURAMET.QM-K12&search=&cmp_cod_search=&page=&met_idy=&bra_idy=&epo_idy=&cmt_idy=&ett_idy_org=&cou_cod=
128	Creatinine in Human Serum: Material I	5	CCQM-K12.1	Key	http://kcdb.bipm.org/appendixB/KCDB_ApB_info.asp?cmp_idy=732&cmp_cod=CCQM-K12.1&page=6&search=1&cmp_cod_search=&met_idy=2&bra_idy=0&epo_idy=0&cmt_idy=0&ett_idy_org=0&lab_idy=&cou_cod=
129	DC voltage, Zener diode. NOMINAL VALUE : 1.018 V	17	BIPM.EM-K11.a	Key	http://kcdb.bipm.org/AppendixB/KCDB_ApB_result_dtl.asp?rta_idy=2491&rta=li&rta_lib=1.018+V&cmp_idy=58&cmp_cod=BIPM.EM-K11.a&search=&cmp_cod_search=&page=&met_idy=&bra_idy=&epo_idy=&cmt_idy=&ett_idy_org=&cou_cod=
130	DC voltage, Zener diode. NOMINAL VALUE : 10 V	21	APMP.EM.BIPM-K11.1	Key	http://kcdb.bipm.org/AppendixB/KCDB_ApB_result_dtl.asp?rta_idy=2331&rta=li&rta_lib=10+V&cmp_idy=535&cmp_cod=APMP.EM.BIPM-K11.1&search=&cmp_cod_search=&page=&met_idy=&bra_idy=&epo_idy=&cmt_idy=&ett_idy_org=&cou_cod=
131	DC voltage, Zener diode. NOMINAL VALUE : 10 V	32	BIPM.EM-K11.b	Key	http://kcdb.bipm.org/AppendixB/KCDB_ApB_result_dtl.asp?rta_idy=2472&rta=li&rta_lib=10+V&cmp_idy=59&cmp_cod=BIPM.EM-K11.b&search=&cmp_cod_search=&page=&met_idy=&bra_idy=&epo_idy=&cmt_idy=&ett_idy_org=&cou_cod=
132	Density of pure pentadecane at 20C	7	CCM-D-K2	Key	http://kcdb.bipm.org/appendixB/appbresults/ccm.d-k2/ccm.d-k2.pdf
133	Density of pure tetrachloroethylene at 20C	7	CCM-D-K2	Key	http://kcdb.bipm.org/appendixB/appbresults/ccm.d-k2/ccm.d-k2.pdf
134	Density of pure viscosity oil VO-2 at 20C	6	CCM-D-K2	Key	http://kcdb.bipm.org/appendixB/appbresults/ccm.d-k2/ccm.d-k2.pdf
135	Density of pure water at 20C	7	CCM-D-K2	Key	http://kcdb.bipm.org/appendixB/appbresults/ccm.d-k2/ccm.d-k2.pdf
136	Determination of PCB 101 In Solution	8	CCQM-K40	Key	http://kcdb.bipm.org/appendixB/KCDB_ApB_info.asp?cmp_idy=635&cmp_cod=CCQM-K40&page=14&search=1&cmp_cod_search=&met_idy=2&bra_idy=0&epo_idy=0&cmt_idy=0&ett_idy_org=0&lab_idy=&cou_cod=
137	Determination of PCB 105 In Solution	9	CCQM-K40	Key	http://kcdb.bipm.org/appendixB/KCDB_ApB_info.asp?cmp_idy=635&cmp_cod=CCQM-K40&page=14&search=1&cmp_cod_search=&met_idy=2&bra_idy=0&epo_idy=0&cmt_idy=0&ett_idy_org=0&lab_idy=&cou_cod=
138	Determination of PCB 155 In Solution	9	CCQM-K40	Key	http://kcdb.bipm.org/appendixB/KCDB_ApB_info.asp?cmp_idy=635&cmp_cod=CCQM-K40&page=14&search=1&cmp_cod_search=&met_idy=2&bra_idy=0&epo_idy=0&cmt_idy=0&ett_idy_org=0&lab_idy=&cou_cod=
139	Determination of PCB 28 In Solution	9	CCQM-K40	Key	http://kcdb.bipm.org/appendixB/KCDB_ApB_info.asp?cmp_idy=635&cmp_cod=CCQM-K40&page=14&search=1&cmp_cod_search=&met_idy=2&bra_idy=0&epo_idy=0&cmt_idy=0&ett_idy_org=0&lab_idy=&cou_cod=
140	Electric field strength. FREQUENCY : 100 MHz	13	CCEM.RF-K20	Key	http://kcdb.bipm.org/AppendixB/KCDB_ApB_result_dtl.asp?cmp_idy=101&cmp_cod=CCEM.RF-K20&search=&cmp_cod_search=&page=&met_idy=&bra_idy=&epo_idy=&cmt_idy=&ett_idy_org=&lab_idy=&rta=li&rta_idy=783&rta_lib=100+MHz
141	Electric field strength. FREQUENCY : 30 MHz	13	CCEM.RF-K20	Key	http://kcdb.bipm.org/AppendixB/KCDB_ApB_result_dtl.asp?rta_idy=782&rta=li&rta_lib=30+MHz&cmp_idy=101&cmp_cod=CCEM.RF-K20&search=&cmp_cod_search=&page=&met_idy=&bra_idy=&epo_idy=&cmt_idy=&ett_idy_org=&cou_cod=
142	Electric field strength. FREQUENCY : 300 MHz	13	CCEM.RF-K20	Key	http://kcdb.bipm.org/AppendixB/KCDB_ApB_result_dtl.asp?cmp_idy=101&cmp_cod=CCEM.RF-K20&search=&cmp_cod_search=&page=&met_idy=&bra_idy=&epo_idy=&cmt_idy=&ett_idy_org=&lab_idy=&rta=li&rta_idy=784&rta_lib=300+MHz
143	Electric field strength. FREQUENCY : 900 MHz	13	CCEM.RF-K20	Key	http://kcdb.bipm.org/AppendixB/KCDB_ApB_result_dtl.asp?cmp_idy=101&cmp_cod=CCEM.RF-K20&search=&cmp_cod_search=&page=&met_idy=&bra_idy=&epo_idy=&cmt_idy=&ett_idy_org=&lab_idy=&rta=li&rta_idy=785&rta_lib=900+MHz
144	Electrolytic conductivity of a HCl solution NOMINAL VALUE : 5 mS/m	8	CCQM-K36.1	Key	http://kcdb.bipm.org/appendixB/KCDB_ApB_result_dtl.asp?rta_idy=1814&rta=li&rta_lib=HCl+solution,+5+mS/m&cmp_idy=546&cmp_cod=CCQM-K36.b&search=1&cmp_cod_search=&page=14&met_idy=2&bra_idy=0&epo_idy=0&cmt_idy=0&ett_idy_org=0&cou_cod=
145	Electrolytic conductivity of a HCl solution NOMINAL VALUE : 5 mS/m	14	CCQM-K36.b	Key	http://kcdb.bipm.org/appendixB/KCDB_ApB_result_dtl.asp?rta_idy=1814&rta=li&rta_lib=HCl+solution,+5+mS/m&cmp_idy=546&cmp_cod=CCQM-K36.b&search=1&cmp_cod_search=&page=14&met_idy=2&bra_idy=0&epo_idy=0&cmt_idy=0&ett_idy_org=0&cou_cod=
146	Electrolytic conductivity of a KCl solution NOMINAL VALUE : 0.5 S/m	6	CCQM-K36.1	Key	http://kcdb.bipm.org/appendixB/KCDB_ApB_result_dtl.asp?rta_idy=1039&rta=li&rta_lib=KCl+solution,+0.5+S/m&cmp_idy=545&cmp_cod=CCQM-K36.a&search=1&cmp_cod_search=&page=14&met_idy=2&bra_idy=0&epo_idy=0&cmt_idy=0&ett_idy_org=0&cou_cod=
147	Electrolytic conductivity of a KCl solution NOMINAL VALUE : 0.5 S/m	14	CCQM-K36.a	Key	http://kcdb.bipm.org/appendixB/KCDB_ApB_result_dtl.asp?rta_idy=1039&rta=li&rta_lib=KCl+solution,+0.5+S/m&cmp_idy=545&cmp_cod=CCQM-K36.a&search=1&cmp_cod_search=&page=14&met_idy=2&bra_idy=0&epo_idy=0&cmt_idy=0&ett_idy_org=0&cou_cod=
148	Electrolytic conductivity of a KCl solution. NOMINAL VALUE : 0.05 S/m	15	CCQM-K92	Key	http://kcdb.bipm.org/AppendixB/KCDB_ApB_result_dtl.asp?rta_idy=2344&rta=li&rta_lib=0.05+S/m,+KCl+solution&cmp_idy=1097&cmp_cod=CCQM-K92&search=1&cmp_cod_search=&page=26&met_idy=2&bra_idy=0&epo_idy=0&cmt_idy=0&ett_idy_org=0&cou_cod=0
149	Electrolytic conductivity of a KCl solution. NOMINAL VALUE : 20 S/m	15	CCQM-K92	Key	http://kcdb.bipm.org/AppendixB/KCDB_ApB_result_dtl.asp?rta_idy=2345&rta=li&rta_lib=20+S/m,+KCl+solution&cmp_idy=1097&cmp_cod=CCQM-K92&search=1&cmp_cod_search=&page=26&met_idy=2&bra_idy=0&epo_idy=0&cmt_idy=0&ett_idy_org=0&cou_cod=0
150	Equivalent activity of 109Cd	6	BIPM.RI(II)-K1.Cd-109	Key	http://kcdb.bipm.org/AppendixB/KCDB_ApB_result_dtl.asp?rta_idy=617&rta=li&rta_lib=Cd-109&cmp_idy=236&cmp_cod=BIPM.RI(II)-K1.Cd-109&search=&cmp_cod_search=&page=&met_idy=&bra_idy=&epo_idy=&cmt_idy=&ett_idy_org=&cou_cod=
151	Equivalent activity of 109Cd	11	CCRI(II)-K2.Cd-109	Key	http://kcdb.bipm.org/AppendixB/KCDB_ApB_result_dtl.asp?rta_idy=617&rta=li&rta_lib=Cd-109&cmp_idy=236&cmp_cod=BIPM.RI(II)-K1.Cd-109&search=&cmp_cod_search=&page=&met_idy=&bra_idy=&epo_idy=&cmt_idy=&ett_idy_org=&cou_cod=
152	Equivalent activity of 131I	5	APMP.RI(II)-K2.I-131	Key	http://kcdb.bipm.org/AppendixB/KCDB_ApB_result_dtl.asp?rta_idy=2466&rta=li&rta_lib=I-131&cmp_idy=729&cmp_cod=APMP.RI(II)-K2.I-131&search=1&cmp_cod_search=&page=33&met_idy=4&bra_idy=0&epo_idy=0&cmt_idy=0&ett_idy_org=0&cou_cod=0
153	Equivalent activity of 131I	12	BIPM.RI(II)-K1.I-131	Key	http://kcdb.bipm.org/AppendixB/KCDB_ApB_result_dtl.asp?rta_idy=2466&rta=li&rta_lib=I-131&cmp_idy=729&cmp_cod=APMP.RI(II)-K2.I-131&search=1&cmp_cod_search=&page=33&met_idy=4&bra_idy=0&epo_idy=0&cmt_idy=0&ett_idy_org=0&cou_cod=0
154	Equivalent activity of 133Ba	7	APMP.RI(II)-K2.Ba-133	Key	http://kcdb.bipm.org/AppendixB/KCDB_ApB_result_dtl.asp?rta_idy=1609&rta=li&rta_lib=Ba-133&cmp_idy=234&cmp_cod=BIPM.RI(II)-K1.Ba-133&search=1&cmp_cod_search=&page=3&met_idy=4&bra_idy=0&epo_idy=0&cmt_idy=0&ett_idy_org=0&cou_cod=0
155	Equivalent activity of 133Ba	8	BIPM.RI(II)-K1.Ba-133	Key	http://kcdb.bipm.org/AppendixB/KCDB_ApB_result_dtl.asp?rta_idy=1609&rta=li&rta_lib=Ba-133&cmp_idy=234&cmp_cod=BIPM.RI(II)-K1.Ba-133&search=1&cmp_cod_search=&page=3&met_idy=4&bra_idy=0&epo_idy=0&cmt_idy=0&ett_idy_org=0&cou_cod=0
156	Equivalent activity of 133Ba	8	CCRI(II)-K2.Ba-133	Key	http://kcdb.bipm.org/AppendixB/KCDB_ApB_result_dtl.asp?rta_idy=1609&rta=li&rta_lib=Ba-133&cmp_idy=234&cmp_cod=BIPM.RI(II)-K1.Ba-133&search=1&cmp_cod_search=&page=3&met_idy=4&bra_idy=0&epo_idy=0&cmt_idy=0&ett_idy_org=0&cou_cod=0
157	Equivalent activity of 134Cs	16	BIPM.RI(II)-K1.Cs-134	Key	http://kcdb.bipm.org/appendixB/KCDB_ApB_result_dtl.asp?rta_idy=2301&rta=li&rta_lib=Cs-134&cmp_idy=260&cmp_cod=&search=&cmp_cod_search=&page=&met_idy=&bra_idy=&epo_idy=&cmt_idy=&ett_idy_org=&cou_cod=
158	Equivalent activity of 134Cs	8	CCRI(II)-K2.Cs-134	Key	http://kcdb.bipm.org/appendixB/KCDB_ApB_result_dtl.asp?rta_idy=631&rta=li&rta_lib=Cs-134_Archives&cmp_idy=253&cmp_cod=CCRI(II)-K2.Cs-134&search=1&cmp_cod_search=&page=16&met_idy=4&bra_idy=18&epo_idy=0&cmt_idy=1&ett_idy_org=0&cou_cod=0
159	Equivalent activity of 137Cs	13	BIPM.RI(II)-K1.Cs-137	Key	http://kcdb.bipm.org/appendixB/KCDB_ApB_result_dtl.asp?rta_idy=592&rta=li&rta_lib=Cs-137_Archives&cmp_idy=257&cmp_cod=CCRI(II)-K2.Cs-137&search=1&cmp_cod_search=&page=16&met_idy=4&bra_idy=18&epo_idy=0&cmt_idy=1&ett_idy_org=0&cou_cod=0
160	Equivalent activity of 137Cs	5	CCRI(II)-K2.Cs-137	Key	http://kcdb.bipm.org/appendixB/KCDB_ApB_result_dtl.asp?rta_idy=592&rta=li&rta_lib=Cs-137_Archives&cmp_idy=257&cmp_cod=CCRI(II)-K2.Cs-137&search=1&cmp_cod_search=&page=16&met_idy=4&bra_idy=18&epo_idy=0&cmt_idy=1&ett_idy_org=0&cou_cod=0
161	Equivalent activity of 139Ce	5	APMP.RI(II)-K2.Ce-139	Key	http://kcdb.bipm.org/AppendixB/KCDB_ApB_result_dtl.asp?rta_idy=1976&rta=li&rta_lib=Ce-139&cmp_idy=238&cmp_cod=BIPM.RI(II)-K1.Ce-139&search=&cmp_cod_search=&page=&met_idy=&bra_idy=&epo_idy=&cmt_idy=&ett_idy_org=&cou_cod=
162	Equivalent activity of 139Ce	7	BIPM.RI(II)-K1.Ce-139	Key	http://kcdb.bipm.org/AppendixB/KCDB_ApB_result_dtl.asp?rta_idy=1976&rta=li&rta_lib=Ce-139&cmp_idy=238&cmp_cod=BIPM.RI(II)-K1.Ce-139&search=&cmp_cod_search=&page=&met_idy=&bra_idy=&epo_idy=&cmt_idy=&ett_idy_org=&cou_cod=
163	Equivalent activity of 152Eu	18	CCRI(II)-K2.Eu-152	Key	http://kcdb.bipm.org/appendixB/KCDB_ApB_result_dtl.asp?rta_idy=2493&rta=li&rta_lib=Eu-152&cmp_idy=316&cmp_cod=CCRI(II)-K2.Eu-152&search=1&cmp_cod_search=&page=16&met_idy=4&bra_idy=18&epo_idy=0&cmt_idy=1&ett_idy_org=0&cou_cod=0
164	Equivalent activity of 166Hom	7	APMP.RI(II)-K2.Ho-166m	Key	http://kcdb.bipm.org/appendixB/KCDB_ApB_result_dtl.asp?rta_idy=284&rta=li&rta_lib=Ho-166m&cmp_idy=341&cmp_cod=APMP.RI(II)-K2.Ho-166m&search=1&cmp_cod_search=&page=22&met_idy=4&bra_idy=18&epo_idy=0&cmt_idy=1&ett_idy_org=0&cou_cod=0
165	Equivalent activity of 166Hom	5	EURAMET.RI(II)-K2.Ho-166m	Key	http://kcdb.bipm.org/appendixB/KCDB_ApB_result_dtl.asp?rta_idy=284&rta=li&rta_lib=Ho-166m&cmp_idy=341&cmp_cod=APMP.RI(II)-K2.Ho-166m&search=1&cmp_cod_search=&page=22&met_idy=4&bra_idy=18&epo_idy=0&cmt_idy=1&ett_idy_org=0&cou_cod=0
166	Equivalent activity of 169Yb	8	EUROMET.RI(II)-K2.Yb-169	Key	http://kcdb.bipm.org/appendixB/KCDB_ApB_result_dtl.asp?rta_idy=495&rta=li&rta_lib=Yb-169&cmp_idy=651&cmp_cod=EUROMET.RI(II)-K2.Yb-169&search=1&cmp_cod_search=&page=24&met_idy=4&bra_idy=18&epo_idy=0&cmt_idy=1&ett_idy_org=0&cou_cod=0
167	Equivalent activity of 177Lu	9	CCRI(II)-K2.Lu-177	Key	http://kcdb.bipm.org/AppendixB/KCDB_ApB_result_dtl.asp?rta_idy=303&rta=li&rta_lib=Lu-177&cmp_idy=278&cmp_cod=BIPM.RI(II)-K1.Lu-177&search=&cmp_cod_search=&page=&met_idy=&bra_idy=&epo_idy=&cmt_idy=&ett_idy_org=&cou_cod=
168	Equivalent activity of 18F	6	BIPM.RI(II)-K1.F-18	Key	http://kcdb.bipm.org/AppendixB/KCDB_ApB_result_dtl.asp?rta_idy=668&rta=li&rta_lib=F-18&cmp_idy=717&cmp_cod=APMP.RI(II)-K3.F-18&search=1&cmp_cod_search=&page=33&met_idy=4&bra_idy=0&epo_idy=0&cmt_idy=0&ett_idy_org=0&cou_cod=0
169	Equivalent activity of 201Tl	7	BIPM.RI(II)-K1.Tl-201	Key	http://kcdb.bipm.org/AppendixB/KCDB_ApB_result_dtl.asp?rta_idy=1270&rta=li&rta_lib=Tl-201&cmp_idy=309&cmp_cod=BIPM.RI(II)-K1.Tl-201&search=&cmp_cod_search=&page=&met_idy=&bra_idy=&epo_idy=&cmt_idy=&ett_idy_org=&cou_cod=
170	Equivalent activity of 58Co	7	APMP.RI(II)-K2.Co-58	Key	http://kcdb.bipm.org/appendixB/KCDB_ApB_result_dtl.asp?rta_idy=262&rta=li&rta_lib=Co-58&cmp_idy=335&cmp_cod=APMP.RI(II)-K2.Co-58&search=1&cmp_cod_search=&page=21&met_idy=4&bra_idy=18&epo_idy=0&cmt_idy=1&ett_idy_org=0&cou_cod=0
171	Equivalent activity of 58Co	6	BIPM.RI(II)-K1.Co-58	Key	http://kcdb.bipm.org/appendixB/KCDB_ApB_result_dtl.asp?rta_idy=262&rta=li&rta_lib=Co-58&cmp_idy=335&cmp_cod=APMP.RI(II)-K2.Co-58&search=1&cmp_cod_search=&page=21&met_idy=4&bra_idy=18&epo_idy=0&cmt_idy=1&ett_idy_org=0&cou_cod=0
172	Equivalent activity of 88Y	8	APMP.RI(II)-K2.Y-88	Key	http://kcdb.bipm.org/AppendixB/KCDB_ApB_result_dtl.asp?rta_idy=441&rta=li&rta_lib=Y-88&cmp_idy=344&cmp_cod=APMP.RI(II)-K2.Y-88&search=1&cmp_cod_search=&page=33&met_idy=4&bra_idy=0&epo_idy=0&cmt_idy=0&ett_idy_org=0&cou_cod=0
173	Equivalent activity of 88Y	9	BIPM.RI(II)-K1.Y-88	Key	http://kcdb.bipm.org/AppendixB/KCDB_ApB_result_dtl.asp?rta_idy=441&rta=li&rta_lib=Y-88&cmp_idy=344&cmp_cod=APMP.RI(II)-K2.Y-88&search=1&cmp_cod_search=&page=33&met_idy=4&bra_idy=0&epo_idy=0&cmt_idy=0&ett_idy_org=0&cou_cod=0
174	External diameter. TRAVELLING STANDARD : Plug gauge. NOMINAL VALUE : 2 mm	13	CCL-K4.b	Key	http://kcdb.bipm.org/AppendixB/KCDB_ApB_result_dtl.asp?rta_idy=1136&rta=li&rta_lib=Plug+gauge,+2+mm&cmp_idy=205&cmp_cod=CCL-K4.b&search=&cmp_cod_search=&page=&met_idy=&bra_idy=&epo_idy=&cmt_idy=&ett_idy_org=&cou_cod=
175	External diameter. TRAVELLING STANDARD : Plug gauge. NOMINAL VALUE : 24 mm	13	CCL-K4.b	Key	http://kcdb.bipm.org/AppendixB/KCDB_ApB_result_dtl.asp?cmp_idy=205&cmp_cod=CCL-K4.b&search=&cmp_cod_search=&page=&met_idy=&bra_idy=&epo_idy=&cmt_idy=&ett_idy_org=&lab_idy=&rta=li&rta_idy=1138&rta_lib=Plug+gauge,+24+mm
176	External diameter. TRAVELLING STANDARD : Plug gauge. NOMINAL VALUE : 3.465 mm	13	CCL-K4.b	Key	http://kcdb.bipm.org/AppendixB/KCDB_ApB_result_dtl.asp?cmp_idy=205&cmp_cod=CCL-K4.b&search=&cmp_cod_search=&page=&met_idy=&bra_idy=&epo_idy=&cmt_idy=&ett_idy_org=&lab_idy=&rta=li&rta_idy=1137&rta_lib=Plug+gauge,+3.465+mm
177	External diameter. TRAVELLING STANDARD : Plug gauge. NOMINAL VALUE : 50 mm	12	CCL-K4.b	Key	http://kcdb.bipm.org/AppendixB/KCDB_ApB_result_dtl.asp?cmp_idy=205&cmp_cod=CCL-K4.b&search=&cmp_cod_search=&page=&met_idy=&bra_idy=&epo_idy=&cmt_idy=&ett_idy_org=&lab_idy=&rta=li&rta_idy=1139&rta_lib=Plug+gauge,+50+mm
178	External diameter. TRAVELLING STANDARD : Plug gauge. NOMINAL VALUE : 98.5 mm	12	CCL-K4.b	Key	http://kcdb.bipm.org/AppendixB/KCDB_ApB_result_dtl.asp?cmp_idy=205&cmp_cod=CCL-K4.b&search=&cmp_cod_search=&page=&met_idy=&bra_idy=&epo_idy=&cmt_idy=&ett_idy_org=&lab_idy=&rta=li&rta_idy=1140&rta_lib=Plug+gauge,+98.5+mm
179	Fluence per NM-count in cm-2; NEUTRON ENERGY : 1.2 MeV	5	CCRI(III)-K10	Key	http://kcdb.bipm.org/AppendixB/KCDB_ApB_result_dtl.asp?cmp_idy=370&cmp_cod=CCRI(III)-K10&search=&cmp_cod_search=&page=&met_idy=&bra_idy=&epo_idy=&cmt_idy=&ett_idy_org=&lab_idy=&rta=li&rta_idy=1199&rta_lib=1.2+MeV
180	Fluence per NM-count in cm-2; NEUTRON ENERGY : 14.8 MeV	6	CCRI(III)-K10	Key	http://kcdb.bipm.org/AppendixB/KCDB_ApB_result_dtl.asp?cmp_idy=370&cmp_cod=CCRI(III)-K10&search=&cmp_cod_search=&page=&met_idy=&bra_idy=&epo_idy=&cmt_idy=&ett_idy_org=&lab_idy=&rta=li&rta_idy=1201&rta_lib=14.8+MeV
181	Fluence per NM-count in cm-2; NEUTRON ENERGY : 144 keV	5	CCRI(III)-K10	Key	http://kcdb.bipm.org/AppendixB/KCDB_ApB_result_dtl.asp?rta_idy=1198&rta=li&rta_lib=144+keV&cmp_idy=370&cmp_cod=CCRI(III)-K10&search=&cmp_cod_search=&page=&met_idy=&bra_idy=&epo_idy=&cmt_idy=&ett_idy_org=&cou_cod=
182	Fluence per NM-count in cm-2; NEUTRON ENERGY : 5 MeV	6	CCRI(III)-K10	Key	http://kcdb.bipm.org/AppendixB/KCDB_ApB_result_dtl.asp?cmp_idy=370&cmp_cod=CCRI(III)-K10&search=&cmp_cod_search=&page=&met_idy=&bra_idy=&epo_idy=&cmt_idy=&ett_idy_org=&lab_idy=&rta=li&rta_idy=1200&rta_lib=5.0+MeV
183	Fluoranthene Mass fraction of PAHs in particulate matter	8	CCQM-K50	Key	http://kcdb.bipm.org/AppendixB/KCDB_ApB_result_dtl.asp?rta_idy=1650&rta=li&rta_lib=Particulate+matter&cmp_idy=756&cmp_cod=CCQM-K50&search=1&cmp_cod_search=&page=17&met_idy=2&bra_idy=0&epo_idy=0&cmt_idy=0&ett_idy_org=0&cou_cod=0
184	Fluoranthene Mass fraction of PAHs in soil matter	10	CCQM-K50	Key	http://kcdb.bipm.org/AppendixB/KCDB_ApB_result_dtl.asp?rta_idy=1649&rta=li&rta_lib=Soil+matter&cmp_idy=756&cmp_cod=CCQM-K50&search=1&cmp_cod_search=&page=17&met_idy=2&bra_idy=0&epo_idy=0&cmt_idy=0&ett_idy_org=0&cou_cod=0
185	Freezing-point temperature of Aluminium (Al) fixed-point cells	8	APMP.T-K4	Key	http://kcdb.bipm.org/AppendixB/KCDB_ApB_result_dtl.asp?rta_idy=2307&rta=li&rta_lib=Aluminium,+660.323+°C&cmp_idy=600&cmp_cod=APMP.T-K4&search=1&cmp_cod_search=&page=7&met_idy=9&bra_idy=0&epo_idy=0&cmt_idy=0&ett_idy_org=0&cou_cod=
186	Freezing-point temperature of Aluminium (Al) fixed-point cells	12	CCT-K4	Key	http://kcdb.bipm.org/AppendixB/KCDB_ApB_result_dtl.asp?rta_idy=2307&rta=li&rta_lib=Aluminium,+660.323+°C&cmp_idy=600&cmp_cod=APMP.T-K4&search=1&cmp_cod_search=&page=7&met_idy=9&bra_idy=0&epo_idy=0&cmt_idy=0&ett_idy_org=0&cou_cod=
187	Freezing-point temperature of Aluminium (Al) fixed-point cells	24	EUROMET.T-K4	Key	http://kcdb.bipm.org/AppendixB/KCDB_ApB_result_dtl.asp?rta_idy=2307&rta=li&rta_lib=Aluminium,+660.323+°C&cmp_idy=600&cmp_cod=APMP.T-K4&search=1&cmp_cod_search=&page=7&met_idy=9&bra_idy=0&epo_idy=0&cmt_idy=0&ett_idy_org=0&cou_cod=
188	Freezing-point temperature of Silver (Ag) fixed-point cells	12	CCT-K4	Key	http://kcdb.bipm.org/AppendixB/KCDB_ApB_result_dtl.asp?rta_idy=183&rta=li&rta_lib=Silver,+961.78+°C&cmp_idy=456&cmp_cod=CCT-K4&search=1&cmp_cod_search=&page=3&met_idy=9&bra_idy=0&epo_idy=0&cmt_idy=0&ett_idy_org=0&cou_cod=
189	Freezing-point temperature of Silver (Ag) fixed-point cells	18	EUROMET.T-K4	Key	http://kcdb.bipm.org/AppendixB/KCDB_ApB_result_dtl.asp?rta_idy=183&rta=li&rta_lib=Silver,+961.78+°C&cmp_idy=456&cmp_cod=CCT-K4&search=1&cmp_cod_search=&page=3&met_idy=9&bra_idy=0&epo_idy=0&cmt_idy=0&ett_idy_org=0&cou_cod=
190	GM DNA Fraction Sample 1	14	CCQM-K86	Key	http://kcdb.bipm.org/AppendixB/KCDB_ApB_result_dtl.asp?rta_idy=2012&rta=li&rta_lib=Sample+1&cmp_idy=1079&cmp_cod=CCQM-K86&search=1&cmp_cod_search=&page=24&met_idy=2&bra_idy=0&epo_idy=0&cmt_idy=0&ett_idy_org=0&cou_cod=0
191	GM DNA Fraction Sample 2	14	CCQM-K86	Key	http://kcdb.bipm.org/AppendixB/KCDB_ApB_result_dtl.asp?rta_idy=2013&rta=li&rta_lib=Sample+2&cmp_idy=1079&cmp_cod=CCQM-K86&search=1&cmp_cod_search=&page=24&met_idy=2&bra_idy=0&epo_idy=0&cmt_idy=0&ett_idy_org=0&cou_cod=0
192	Hardness Vickers Scale HV0.2 NOMINAL VALUE: 240 HV	8	CCM.H-K1.a	Key	http://kcdb.bipm.org/AppendixB/KCDB_ApB_result_dtl.asp?rta_idy=1018&rta=li&rta_lib=240+HV&cmp_idy=380&cmp_cod=CCM.H-K1.a&search=1&cmp_cod_search=&page=10&met_idy=6&bra_idy=0&epo_idy=0&cmt_idy=0&ett_idy_org=0&cou_cod=0
193	Internal diameter. TRAVELLING STANDARD : Ring gauge. NOMINAL VALUE : 100 mm	13	CCL-K4.a	Key	http://kcdb.bipm.org/AppendixB/KCDB_ApB_result_dtl.asp?cmp_idy=204&cmp_cod=CCL-K4.a&search=&cmp_cod_search=&page=&met_idy=&bra_idy=&epo_idy=&cmt_idy=&ett_idy_org=&lab_idy=&rta=li&rta_idy=1135&rta_lib=Ring+gauge,+100+mm
194	Internal diameter. TRAVELLING STANDARD : Ring gauge. NOMINAL VALUE : 11.95 mm	13	CCL-K4.a	Key	http://kcdb.bipm.org/AppendixB/KCDB_ApB_result_dtl.asp?cmp_idy=204&cmp_cod=CCL-K4.a&search=&cmp_cod_search=&page=&met_idy=&bra_idy=&epo_idy=&cmt_idy=&ett_idy_org=&lab_idy=&rta=li&rta_idy=1133&rta_lib=Ring+gauge,+11.95+mm
195	Internal diameter. TRAVELLING STANDARD : Ring gauge. NOMINAL VALUE : 49.3 mm	14	CCL-K4.a	Key	http://kcdb.bipm.org/AppendixB/KCDB_ApB_result_dtl.asp?cmp_idy=204&cmp_cod=CCL-K4.a&search=&cmp_cod_search=&page=&met_idy=&bra_idy=&epo_idy=&cmt_idy=&ett_idy_org=&lab_idy=&rta=li&rta_idy=1134&rta_lib=Ring+gauge,+49.3+mm
196	Internal diameter. TRAVELLING STANDARD : Ring gauge. NOMINAL VALUE : 5.17 mm	12	CCL-K4.a	Key	http://kcdb.bipm.org/AppendixB/KCDB_ApB_result_dtl.asp?rta_idy=1132&rta=li&rta_lib=Ring+gauge,+5.17+mm&cmp_idy=204&cmp_cod=CCL-K4.a&search=&cmp_cod_search=&page=&met_idy=&bra_idy=&epo_idy=&cmt_idy=&ett_idy_org=&cou_cod=
197	Iron Mass fraction of nutritious elements in whole fat soybean powder	10	CCQM-K56	Key	http://kcdb.bipm.org/AppendixB/KCDB_ApB_result_dtl.asp?rta_idy=1652&rta=li&rta_lib=Ca,+Fe,+Zn,+and+Cu&cmp_idy=832&cmp_cod=CCQM-K56&search=1&cmp_cod_search=&page=18&met_idy=2&bra_idy=0&epo_idy=0&cmt_idy=0&ett_idy_org=0&cou_cod=0
198	Kinematic viscosity: 10 mm2/s. 20 °C. Standard liquid A	18	CCM.V-K1.A	Key	http://kcdb.bipm.org/AppendixB/KCDB_ApB_result_dtl.asp?rta_idy=365&rta=li&rta_lib=10+mm<sup>2</sup>/s+at+20+°C&cmp_idy=415&cmp_cod=CCM.V-K1.A&search=&cmp_cod_search=&page=&met_idy=&bra_idy=&epo_idy=&cmt_idy=&ett_idy_org=&cou_cod=
199	Kinematic viscosity: 1300 mm2/s. 20 °C. Standard liquid B1	17	CCM.V-K1.B1	Key	http://kcdb.bipm.org/AppendixB/KCDB_ApB_result_dtl.asp?rta_idy=372&rta=li&rta_lib=1300+mm<sup>2</sup>/s+at+20+°C&cmp_idy=416&cmp_cod=CCM.V-K1.B1&search=&cmp_cod_search=&page=&met_idy=&bra_idy=&epo_idy=&cmt_idy=&ett_idy_org=&cou_cod=
200	Kinematic viscosity: 1300 mm2/s. 20 °C. Standard liquid B	6	CCM.V-K2.1	Key	http://kcdb.bipm.org/AppendixB/KCDB_ApB_result_dtl.asp?rta_idy=1446&rta=li&rta_lib=1300+mm<sup>2</sup>/s+at+20+°C&cmp_idy=809&cmp_cod=CCM.V-K2.B&search=&cmp_cod_search=&page=&met_idy=&bra_idy=&epo_idy=&cmt_idy=&ett_idy_org=&cou_cod=
201	Kinematic viscosity: 1300 mm2/s. 20 °C. Standard liquid B	13	CCM.V-K2.B	Key	http://kcdb.bipm.org/AppendixB/KCDB_ApB_result_dtl.asp?rta_idy=1446&rta=li&rta_lib=1300+mm<sup>2</sup>/s+at+20+°C&cmp_idy=809&cmp_cod=CCM.V-K2.B&search=&cmp_cod_search=&page=&met_idy=&bra_idy=&epo_idy=&cmt_idy=&ett_idy_org=&cou_cod=
202	Kinematic viscosity: 1300 mm2/s. 20 °C. Standard liquid	6	CCM.V-K2.1	Key	http://kcdb.bipm.org/AppendixB/KCDB_ApB_result_dtl.asp?rta_idy=1677&rta=li&rta_lib=1300+mm<sup>2</sup>/s+at+20+°C&cmp_idy=920&cmp_cod=CCM.V-K2.1&search=&cmp_cod_search=&page=&met_idy=&bra_idy=&epo_idy=&cmt_idy=&ett_idy_org=&cou_cod=
203	Kinematic viscosity: 1300 mm2/s. 20 °C. Standard liquid	13	CCM.V-K2.B	Key	http://kcdb.bipm.org/AppendixB/KCDB_ApB_result_dtl.asp?rta_idy=1677&rta=li&rta_lib=1300+mm<sup>2</sup>/s+at+20+°C&cmp_idy=920&cmp_cod=CCM.V-K2.1&search=&cmp_cod_search=&page=&met_idy=&bra_idy=&epo_idy=&cmt_idy=&ett_idy_org=&cou_cod=
204	Kinematic viscosity: 15 mm2/s. 150 °C. Standard liquid B	6	CCM.V-K2.B	Key	http://kcdb.bipm.org/AppendixB/KCDB_ApB_result_dtl.asp?cmp_idy=809&cmp_cod=CCM.V-K2.B&search=&cmp_cod_search=&page=&met_idy=&bra_idy=&epo_idy=&cmt_idy=&ett_idy_org=&lab_idy=&rta=li&rta_idy=1448&rta_lib=15+mm<sup>2</sup>/s+at+150+°C
205	Kinematic viscosity: 20 mm2/s. -20 °C. Standard liquid A	6	CCM.V-K2.A	Key	http://kcdb.bipm.org/AppendixB/KCDB_ApB_result_dtl.asp?cmp_idy=808&cmp_cod=CCM.V-K2.A&search=&cmp_cod_search=&page=&met_idy=&bra_idy=&epo_idy=&cmt_idy=&ett_idy_org=&lab_idy=&rta=li&rta_idy=1444&rta_lib=20+mm<sup>2</sup>/s+at+-20+°C
206	Kinematic viscosity: 40 mm2/s. 100 °C. Standard liquid B3	9	CCM.V-K1.B3	Key	http://kcdb.bipm.org/AppendixB/KCDB_ApB_result_dtl.asp?rta_idy=373&rta=li&rta_lib=400+mm<SUP>2</sup>/s+at+40+°C&cmp_idy=417&cmp_cod=CCM.V-K1.B2&search=&cmp_cod_search=&page=&met_idy=&bra_idy=&epo_idy=&cmt_idy=&ett_idy_org=&cou_cod=
207	Kinematic viscosity: 40 mm2/s. 100 °C. Standard liquid B	5	CCM.V-K2.1	Key	http://kcdb.bipm.org/AppendixB/KCDB_ApB_result_dtl.asp?cmp_idy=809&cmp_cod=CCM.V-K2.B&search=&cmp_cod_search=&page=&met_idy=&bra_idy=&epo_idy=&cmt_idy=&ett_idy_org=&lab_idy=&rta=li&rta_idy=1447&rta_lib=40+mm<sup>2</sup>/s+at+100+°C
208	Kinematic viscosity: 40 mm2/s. 100 °C. Standard liquid B	10	CCM.V-K2.B	Key	http://kcdb.bipm.org/AppendixB/KCDB_ApB_result_dtl.asp?cmp_idy=809&cmp_cod=CCM.V-K2.B&search=&cmp_cod_search=&page=&met_idy=&bra_idy=&epo_idy=&cmt_idy=&ett_idy_org=&lab_idy=&rta=li&rta_idy=1447&rta_lib=40+mm<sup>2</sup>/s+at+100+°C
209	Kinematic viscosity: 40 mm2/s. 100 °C. Standard liquid	5	CCM.V-K2.1	Key	http://kcdb.bipm.org/AppendixB/KCDB_ApB_result_dtl.asp?cmp_idy=920&cmp_cod=CCM.V-K2.1&search=&cmp_cod_search=&page=&met_idy=&bra_idy=&epo_idy=&cmt_idy=&ett_idy_org=&lab_idy=&rta=li&rta_idy=1678&rta_lib=40+mm<sup>2</sup>/s+at+100+°C
210	Kinematic viscosity: 40 mm2/s. 100 °C. Standard liquid	10	CCM.V-K2.B	Key	http://kcdb.bipm.org/AppendixB/KCDB_ApB_result_dtl.asp?cmp_idy=920&cmp_cod=CCM.V-K2.1&search=&cmp_cod_search=&page=&met_idy=&bra_idy=&epo_idy=&cmt_idy=&ett_idy_org=&lab_idy=&rta=li&rta_idy=1678&rta_lib=40+mm<sup>2</sup>/s+at+100+°C
211	Kinematic viscosity: 400 mm2/s. 40 °C. Standard liquid B2	16	CCM.V-K1.B2	Key	http://kcdb.bipm.org/AppendixB/KCDB_ApB_result_dtl.asp?rta_idy=373&rta=li&rta_lib=400+mm<SUP>2</sup>/s+at+40+°C&cmp_idy=417&cmp_cod=CCM.V-K1.B2&search=&cmp_cod_search=&page=&met_idy=&bra_idy=&epo_idy=&cmt_idy=&ett_idy_org=&cou_cod=
212	Kinematic viscosity: 40000 mm2/s. 20 °C. Standard liquid B3	14	CCM.V-K1.C	Key	http://kcdb.bipm.org/AppendixB/KCDB_ApB_result_dtl.asp?rta_idy=375&rta=li&rta_lib=40000+mm<sup>2</sup>/s+at+20+°C&cmp_idy=419&cmp_cod=CCM.V-K1.C&search=&cmp_cod_search=&page=&met_idy=&bra_idy=&epo_idy=&cmt_idy=&ett_idy_org=&cou_cod=
213	Kinematic viscosity: 5 mm2/s. 20 °C. Standard liquid A	14	CCM.V-K2.A	Key	http://kcdb.bipm.org/AppendixB/KCDB_ApB_result_dtl.asp?cmp_idy=808&cmp_cod=CCM.V-K2.A&search=&cmp_cod_search=&page=&met_idy=&bra_idy=&epo_idy=&cmt_idy=&ett_idy_org=&lab_idy=&rta=li&rta_idy=1445&rta_lib=5+mm<sup>2</sup>/s+at+20+°C
214	Kinematic viscosity: 80 mm2/s. -40 °C. Standard liquid A	5	CCM.V-K2.A	Key	http://kcdb.bipm.org/AppendixB/KCDB_ApB_result_dtl.asp?rta_idy=1439&rta=li&rta_lib=80+mm<sup>2</sup>/s+at+-40+°C&cmp_idy=808&cmp_cod=CCM.V-K2.A&search=&cmp_cod_search=&page=&met_idy=&bra_idy=&epo_idy=&cmt_idy=&ett_idy_org=&cou_cod=
215	Lindane Chlorinated pesticides in solution	7	CCQM-K39	Key	http://kcdb.bipm.org/appendixB/KCDB_ApB_info.asp?cmp_idy=634&cmp_cod=CCQM-K39&page=14&search=1&cmp_cod_search=&met_idy=2&bra_idy=0&epo_idy=0&cmt_idy=0&ett_idy_org=0&lab_idy=&cou_cod=
216	Mass concentration of Mercury in natural water	10	CCQM-K70	Key	http://kcdb.bipm.org/AppendixB/KCDB_ApB_result_dtl.asp?rta_idy=1945&rta=li&rta_lib=Mercury+in+natural+water&cmp_idy=918&cmp_cod=CCQM-K70&search=1&cmp_cod_search=&page=21&met_idy=2&bra_idy=0&epo_idy=0&cmt_idy=0&ett_idy_org=0&cou_cod=0
217	Mass concentration of plasmid DNA. NOMINAL VALUE : 2 fg/µl	8	CCQM-K61	Key	http://kcdb.bipm.org/AppendixB/KCDB_ApB_result_dtl.asp?rta_idy=1532&rta=li&rta_lib=Plasmid+DNA:+2+fg/µl&cmp_idy=828&cmp_cod=CCQM-K61&search=1&cmp_cod_search=&page=19&met_idy=2&bra_idy=0&epo_idy=0&cmt_idy=0&ett_idy_org=0&cou_cod=0
218	Mass concentration of plasmid DNA. NOMINAL VALUE : 20 fg/µl	8	CCQM-K61	Key	http://kcdb.bipm.org/AppendixB/KCDB_ApB_result_dtl.asp?rta_idy=1531&rta=li&rta_lib=Plasmid+DNA:+20+fg/µl&cmp_idy=828&cmp_cod=CCQM-K61&search=1&cmp_cod_search=&page=19&met_idy=2&bra_idy=0&epo_idy=0&cmt_idy=0&ett_idy_org=0&cou_cod=0
219	Mass fraction of Aldrin in the CCQM-K55.b samples	19	CCQM-K55.b	Key	http://kcdb.bipm.org/AppendixB/KCDB_ApB_result_dtl.asp?rta_idy=2220&rta=li&rta_lib=Aldrin&cmp_idy=1071&cmp_cod=CCQM-K55.b&search=&cmp_cod_search=&page=&met_idy=&bra_idy=&epo_idy=&cmt_idy=&ett_idy_org=&cou_cod=
220	Mass fraction of Aluminum (Al) as Aluminum Oxide (Al2O3) in clay	6	CCQM-K57	Key	http://kcdb.bipm.org/AppendixB/KCDB_ApB_result_dtl.asp?rta_idy=1513&rta=li&rta_lib=Aluminum&cmp_idy=833&cmp_cod=CCQM-K57&search=1&cmp_cod_search=&page=18&met_idy=2&bra_idy=0&epo_idy=0&cmt_idy=0&ett_idy_org=0&cou_cod=0
221	Mass fraction of Arsenic (total) in Herba Ecliptae	18	CCQM-K89	Key	http://kcdb.bipm.org/AppendixB/KCDB_ApB_result_dtl.asp?rta_idy=2246&rta=li&rta_lib=Arsenic&cmp_idy=1059&cmp_cod=CCQM-K89&search=1&cmp_cod_search=&page=25&met_idy=2&bra_idy=0&epo_idy=0&cmt_idy=0&ett_idy_org=0&cou_cod=0
222	Mass fraction of As in bovine liver	5	CCQM-K49	Key	http://kcdb.bipm.org/AppendixB/KCDB_ApB_result_dtl.asp?rta_idy=1367&rta=li&rta_lib=As&cmp_idy=728&cmp_cod=CCQM-K49&search=1&cmp_cod_search=&page=16&met_idy=2&bra_idy=0&epo_idy=0&cmt_idy=0&ett_idy_org=0&cou_cod=0
223	Mass fraction of Benz[a]anthracene in solution NOMINAL VALUE : 3952 ng/g	8	CCQM-K38	Key	http://kcdb.bipm.org/appendixB/KCDB_ApB_result.asp?cmp_idy=633&cmp_cod=CCQM-K38&page=14&search=1&cmp_cod_search=&met_idy=2&bra_idy=0&epo_idy=0&cmt_idy=0&ett_idy_org=0&lab_idy=&cou_cod=
224	Mass fraction of Benzo[a]pyrene in solution NOMINAL VALUE : 4956 ng/g	8	CCQM-K38	Key	http://kcdb.bipm.org/appendixB/KCDB_ApB_result.asp?cmp_idy=633&cmp_cod=CCQM-K38&page=14&search=1&cmp_cod_search=&met_idy=2&bra_idy=0&epo_idy=0&cmt_idy=0&ett_idy_org=0&lab_idy=&cou_cod=
225	Mass fraction of Benzo[ghi]perylene in solution NOMINAL VALUE : 6872 ng/g	8	CCQM-K38	Key	http://kcdb.bipm.org/appendixB/KCDB_ApB_result.asp?cmp_idy=633&cmp_cod=CCQM-K38&page=14&search=1&cmp_cod_search=&met_idy=2&bra_idy=0&epo_idy=0&cmt_idy=0&ett_idy_org=0&lab_idy=&cou_cod=
226	Mass fraction of Cadmium in Herba Ecliptae	15	CCQM-K89	Key	http://kcdb.bipm.org/AppendixB/KCDB_ApB_result_dtl.asp?rta_idy=2248&rta=li&rta_lib=Cadmium&cmp_idy=1059&cmp_cod=CCQM-K89&search=1&cmp_cod_search=&page=25&met_idy=2&bra_idy=0&epo_idy=0&cmt_idy=0&ett_idy_org=0&cou_cod=0
227	Mass fraction of Calcium (Ca) as Calcium Oxide (CaO) in clay	6	CCQM-K57	Key	http://kcdb.bipm.org/AppendixB/KCDB_ApB_result_dtl.asp?rta_idy=1515&rta=li&rta_lib=Calcium&cmp_idy=833&cmp_cod=CCQM-K57&search=1&cmp_cod_search=&page=18&met_idy=2&bra_idy=0&epo_idy=0&cmt_idy=0&ett_idy_org=0&cou_cod=0
228	Mass fraction of Calcium (total) in Herba Ecliptae	17	CCQM-K89	Key	http://kcdb.bipm.org/AppendixB/KCDB_ApB_result_dtl.asp?rta_idy=2247&rta=li&rta_lib=Calcium&cmp_idy=1059&cmp_cod=CCQM-K89&search=1&cmp_cod_search=&page=25&met_idy=2&bra_idy=0&epo_idy=0&cmt_idy=0&ett_idy_org=0&cou_cod=0
229	Mass fraction of Cd in bovine liver	8	CCQM-K49	Key	http://kcdb.bipm.org/AppendixB/KCDB_ApB_result_dtl.asp?rta_idy=1364&rta=li&rta_lib=Cd&cmp_idy=728&cmp_cod=CCQM-K49&search=1&cmp_cod_search=&page=16&met_idy=2&bra_idy=0&epo_idy=0&cmt_idy=0&ett_idy_org=0&cou_cod=0
230	Mass fraction of Chloride in anion calibration solution. NOMINAL VALUE : ~ 1 g/kg	9	CCQM-K29	Key	http://kcdb.bipm.org/appendixB/KCDB_ApB_result_dtl.asp?rta_idy=991&rta=li&rta_lib=Chloride,+1+g/kg&cmp_idy=701&cmp_cod=CCQM-K29.1&search=1&cmp_cod_search=&page=11&met_idy=2&bra_idy=0&epo_idy=0&cmt_idy=0&ett_idy_org=0&cou_cod=
231	Mass fraction of Chromium in Aluminium alloy	7	CCQM-K42	Key	http://kcdb.bipm.org/appendixB/KCDB_ApB_result_dtl.asp?rta_idy=1323&rta=li&rta_lib=Chromium&cmp_idy=637&cmp_cod=CCQM-K42&search=1&cmp_cod_search=&page=15&met_idy=2&bra_idy=0&epo_idy=0&cmt_idy=0&ett_idy_org=0&cou_cod=0
232	Mass fraction of Chromium in Commercial Sample solution C. NOMINAL VALUE : 1 g/kg	14	CCQM-K87	Key	http://kcdb.bipm.org/AppendixB/KCDB_ApB_result_dtl.asp?rta_idy=2178&rta=li&rta_lib=Chromium+in+calibration+solutions,+1+g/kg&cmp_idy=1047&cmp_cod=CCQM-K87&search=1&cmp_cod_search=&page=25&met_idy=2&bra_idy=0&epo_idy=0&cmt_idy=0&ett_idy_org=0&cou_cod
233	Mass fraction of Chromium in Sample solution B. NOMINAL VALUE : 1 g/kg	17	CCQM-K87	Key	http://kcdb.bipm.org/AppendixB/KCDB_ApB_result_dtl.asp?rta_idy=2178&rta=li&rta_lib=Chromium+in+calibration+solutions,+1+g/kg&cmp_idy=1047&cmp_cod=CCQM-K87&search=1&cmp_cod_search=&page=25&met_idy=2&bra_idy=0&epo_idy=0&cmt_idy=0&ett_idy_org=0&cou_cod
234	Mass fraction of Chromium in calibration solution A. NOMINAL VALUE : 1 g/kg	15	CCQM-K87	Key	http://kcdb.bipm.org/AppendixB/KCDB_ApB_result_dtl.asp?rta_idy=2178&rta=li&rta_lib=Chromium+in+calibration+solutions,+1+g/kg&cmp_idy=1047&cmp_cod=CCQM-K87&search=1&cmp_cod_search=&page=25&met_idy=2&bra_idy=0&epo_idy=0&cmt_idy=0&ett_idy_org=0&cou_cod
235	Mass fraction of Chromium in low alloy steel	8	CCQM-K33	Key	http://kcdb.bipm.org/appendixB/KCDB_ApB_result_dtl.asp?rta_idy=841&rta=li&rta_lib=Chromium&cmp_idy=547&cmp_cod=CCQM-K33&search=1&cmp_cod_search=&page=12&met_idy=2&bra_idy=0&epo_idy=0&cmt_idy=0&ett_idy_org=0&cou_cod=
236	Mass fraction of Cobalt in Commercial Sample solution C. NOMINAL VALUE : 1 g/kg	15	CCQM-K87	Key	http://kcdb.bipm.org/AppendixB/KCDB_ApB_result_dtl.asp?rta_idy=2179&rta=li&rta_lib=Cobalt+in+calibration+solutions,+1+g/kg&cmp_idy=1047&cmp_cod=CCQM-K87&search=1&cmp_cod_search=&page=25&met_idy=2&bra_idy=0&epo_idy=0&cmt_idy=0&ett_idy_org=0&cou_cod=0
237	Mass fraction of Cobalt in Sample solution B. NOMINAL VALUE : 1 g/kg	18	CCQM-K87	Key	http://kcdb.bipm.org/AppendixB/KCDB_ApB_result_dtl.asp?rta_idy=2179&rta=li&rta_lib=Cobalt+in+calibration+solutions,+1+g/kg&cmp_idy=1047&cmp_cod=CCQM-K87&search=1&cmp_cod_search=&page=25&met_idy=2&bra_idy=0&epo_idy=0&cmt_idy=0&ett_idy_org=0&cou_cod=0
238	Mass fraction of Cobalt in calibration solution A. NOMINAL VALUE : 1 g/kg	16	CCQM-K87	Key	http://kcdb.bipm.org/AppendixB/KCDB_ApB_result_dtl.asp?rta_idy=2179&rta=li&rta_lib=Cobalt+in+calibration+solutions,+1+g/kg&cmp_idy=1047&cmp_cod=CCQM-K87&search=1&cmp_cod_search=&page=25&met_idy=2&bra_idy=0&epo_idy=0&cmt_idy=0&ett_idy_org=0&cou_cod=0
239	Mass fraction of Copper in Aluminium alloy	6	CCQM-K42	Key	http://kcdb.bipm.org/appendixB/KCDB_ApB_result_dtl.asp?rta_idy=1321&rta=li&rta_lib=Copper&cmp_idy=637&cmp_cod=CCQM-K42&search=1&cmp_cod_search=&page=15&met_idy=2&bra_idy=0&epo_idy=0&cmt_idy=0&ett_idy_org=0&cou_cod=0
240	Mass fraction of Cortisol in human serum	6	CCQM-K63.a	Key	http://kcdb.bipm.org/AppendixB/KCDB_ApB_result_dtl.asp?rta_idy=1713&rta=li&rta_lib=Cortisol&cmp_idy=826&cmp_cod=CCQM-K63.a&search=1&cmp_cod_search=&page=20&met_idy=2&bra_idy=0&epo_idy=0&cmt_idy=0&ett_idy_org=0&cou_cod=0
241	Mass fraction of Cr in bovine liver	5	CCQM-K49	Key	http://kcdb.bipm.org/AppendixB/KCDB_ApB_result_dtl.asp?rta_idy=1366&rta=li&rta_lib=Cr&cmp_idy=728&cmp_cod=CCQM-K49&search=1&cmp_cod_search=&page=16&met_idy=2&bra_idy=0&epo_idy=0&cmt_idy=0&ett_idy_org=0&cou_cod=0
242	Mass fraction of Estradiol in the CCQM-K55.a samples	12	CCQM-K55.a	Key	http://kcdb.bipm.org/AppendixB/KCDB_ApB_result_dtl.asp?rta_idy=2152&rta=li&rta_lib=Estradiol&cmp_idy=823&cmp_cod=CCQM-K55.a&search=&cmp_cod_search=&page=&met_idy=&bra_idy=&epo_idy=&cmt_idy=&ett_idy_org=&cou_cod=
243	Mass fraction of Ethanol in aqueous matrix. Sample A	9	CCQM-K27.a	Key	http://kcdb.bipm.org/appendixB/KCDB_ApB_result_dtl.asp?rta_idy=2394&rta=li&rta_lib=Ethanol+in+aqueous+matrix&cmp_idy=179&cmp_cod=CCQM-K27.a&search=1&cmp_cod_search=&page=11&met_idy=2&bra_idy=0&epo_idy=0&cmt_idy=0&ett_idy_org=0&cou_cod=
244	Mass fraction of Ethanol in aqueous matrix. Sample B	9	CCQM-K27.a	Key	http://kcdb.bipm.org/appendixB/KCDB_ApB_result_dtl.asp?rta_idy=2394&rta=li&rta_lib=Ethanol+in+aqueous+matrix&cmp_idy=179&cmp_cod=CCQM-K27.a&search=1&cmp_cod_search=&page=11&met_idy=2&bra_idy=0&epo_idy=0&cmt_idy=0&ett_idy_org=0&cou_cod=
245	Mass fraction of Ethanol in aqueous matrix. Sample C	8	CCQM-K27.a	Key	http://kcdb.bipm.org/appendixB/KCDB_ApB_result_dtl.asp?rta_idy=2394&rta=li&rta_lib=Ethanol+in+aqueous+matrix&cmp_idy=179&cmp_cod=CCQM-K27.a&search=1&cmp_cod_search=&page=11&met_idy=2&bra_idy=0&epo_idy=0&cmt_idy=0&ett_idy_org=0&cou_cod=
246	Mass fraction of Fe in bovine liver	14	CCQM-K49	Key	http://kcdb.bipm.org/AppendixB/KCDB_ApB_result_dtl.asp?rta_idy=1359&rta=li&rta_lib=Fe&cmp_idy=728&cmp_cod=CCQM-K49&search=1&cmp_cod_search=&page=16&met_idy=2&bra_idy=0&epo_idy=0&cmt_idy=0&ett_idy_org=0&cou_cod=0
247	Mass fraction of Fluoranthene in solution NOMINAL VALUE : 8906 ng/g	8	CCQM-K38	Key	http://kcdb.bipm.org/appendixB/KCDB_ApB_result.asp?cmp_idy=633&cmp_cod=CCQM-K38&page=14&search=1&cmp_cod_search=&met_idy=2&bra_idy=0&epo_idy=0&cmt_idy=0&ett_idy_org=0&lab_idy=&cou_cod=
248	Mass fraction of Iron (Fe) as Iron Oxide (Fe2O3) in clay	6	CCQM-K57	Key	http://kcdb.bipm.org/AppendixB/KCDB_ApB_result_dtl.asp?rta_idy=1514&rta=li&rta_lib=Iron&cmp_idy=833&cmp_cod=CCQM-K57&search=1&cmp_cod_search=&page=18&met_idy=2&bra_idy=0&epo_idy=0&cmt_idy=0&ett_idy_org=0&cou_cod=0
249	Mass fraction of Iron in Aluminium alloy	7	CCQM-K42	Key	http://kcdb.bipm.org/appendixB/KCDB_ApB_result_dtl.asp?rta_idy=1322&rta=li&rta_lib=Iron&cmp_idy=637&cmp_cod=CCQM-K42&search=1&cmp_cod_search=&page=15&met_idy=2&bra_idy=0&epo_idy=0&cmt_idy=0&ett_idy_org=0&cou_cod=0
250	Mass fraction of Lead in Comercial Sample solution C. NOMINAL VALUE : 1 g/kg	16	CCQM-K87	Key	http://kcdb.bipm.org/AppendixB/KCDB_ApB_result_dtl.asp?rta_idy=2180&rta=li&rta_lib=Lead+in+calibration+solutions,+1+g/kg&cmp_idy=1047&cmp_cod=CCQM-K87&search=1&cmp_cod_search=&page=25&met_idy=2&bra_idy=0&epo_idy=0&cmt_idy=0&ett_idy_org=0&cou_cod=0
251	Mass fraction of Lead in Herba Ecliptae	14	CCQM-K89	Key	http://kcdb.bipm.org/AppendixB/KCDB_ApB_result_dtl.asp?rta_idy=2249&rta=li&rta_lib=Lead&cmp_idy=1059&cmp_cod=CCQM-K89&search=1&cmp_cod_search=&page=25&met_idy=2&bra_idy=0&epo_idy=0&cmt_idy=0&ett_idy_org=0&cou_cod=0
252	Mass fraction of Lead in Sample solution B. NOMINAL VALUE : 1 g/kg	19	CCQM-K87	Key	http://kcdb.bipm.org/AppendixB/KCDB_ApB_result_dtl.asp?rta_idy=2180&rta=li&rta_lib=Lead+in+calibration+solutions,+1+g/kg&cmp_idy=1047&cmp_cod=CCQM-K87&search=1&cmp_cod_search=&page=25&met_idy=2&bra_idy=0&epo_idy=0&cmt_idy=0&ett_idy_org=0&cou_cod=0
253	Mass fraction of Lead in calibration solution A. NOMINAL VALUE : 1 g/kg	16	CCQM-K87	Key	http://kcdb.bipm.org/AppendixB/KCDB_ApB_result_dtl.asp?rta_idy=2180&rta=li&rta_lib=Lead+in+calibration+solutions,+1+g/kg&cmp_idy=1047&cmp_cod=CCQM-K87&search=1&cmp_cod_search=&page=25&met_idy=2&bra_idy=0&epo_idy=0&cmt_idy=0&ett_idy_org=0&cou_cod=0
254	Mass fraction of Magnesium (Mg) as Magnesium Oxide (MgO) in clay	6	CCQM-K57	Key	http://kcdb.bipm.org/AppendixB/KCDB_ApB_result_dtl.asp?rta_idy=1516&rta=li&rta_lib=Magnesium&cmp_idy=833&cmp_cod=CCQM-K57&search=1&cmp_cod_search=&page=18&met_idy=2&bra_idy=0&epo_idy=0&cmt_idy=0&ett_idy_org=0&cou_cod=0
255	Mass fraction of Manganese in Aluminium alloy	7	CCQM-K42	Key	http://kcdb.bipm.org/appendixB/KCDB_ApB_result_dtl.asp?rta_idy=1320&rta=li&rta_lib=Manganese&cmp_idy=637&cmp_cod=CCQM-K42&search=1&cmp_cod_search=&page=15&met_idy=2&bra_idy=0&epo_idy=0&cmt_idy=0&ett_idy_org=0&cou_cod=0
256	Mass fraction of Manganese in low alloy steel	8	CCQM-K33	Key	http://kcdb.bipm.org/appendixB/KCDB_ApB_result_dtl.asp?rta_idy=842&rta=li&rta_lib=Manganese&cmp_idy=547&cmp_cod=CCQM-K33&search=1&cmp_cod_search=&page=12&met_idy=2&bra_idy=0&epo_idy=0&cmt_idy=0&ett_idy_org=0&cou_cod=
257	Mass fraction of Molybdenum in low alloy steel	8	CCQM-K33	Key	http://kcdb.bipm.org/appendixB/KCDB_ApB_result_dtl.asp?rta_idy=844&rta=li&rta_lib=Molybdenum&cmp_idy=547&cmp_cod=CCQM-K33&search=1&cmp_cod_search=&page=12&met_idy=2&bra_idy=0&epo_idy=0&cmt_idy=0&ett_idy_org=0&cou_cod=
258	Mass fraction of Nickel in algae material	13	CCQM-K75	Key	http://kcdb.bipm.org/AppendixB/KCDB_ApB_result_dtl.asp?rta_idy=1848&rta=li&rta_lib=Nickel+in+algae+material&cmp_idy=1073&cmp_cod=CCQM-K75&search=1&cmp_cod_search=&page=22&met_idy=2&bra_idy=0&epo_idy=0&cmt_idy=0&ett_idy_org=0&cou_cod=0
259	Mass fraction of Nickel in low alloy steel	9	CCQM-K33	Key	http://kcdb.bipm.org/appendixB/KCDB_ApB_result_dtl.asp?rta_idy=843&rta=li&rta_lib=Nickel&cmp_idy=547&cmp_cod=CCQM-K33&search=1&cmp_cod_search=&page=12&met_idy=2&bra_idy=0&epo_idy=0&cmt_idy=0&ett_idy_org=0&cou_cod=
260	Mass fraction of Non-Volatile Content in the CCQM-K55.b samples	13	CCQM-K55.b	Key	http://kcdb.bipm.org/AppendixB/KCDB_ApB_result_dtl.asp?cmp_idy=1071&cmp_cod=CCQM-K55.b&search=&cmp_cod_search=&page=&met_idy=&bra_idy=&epo_idy=&cmt_idy=&ett_idy_org=&lab_idy=&rta=li&rta_idy=2224&rta_lib=Non-Volatile+Content
261	Mass fraction of PCB 101 in sediment. NOMINAL VALUE : ~30 ng/g	9	CCQM-K25	Key	http://kcdb.bipm.org/appendixB/KCDB_ApB_result_dtl.asp?cmp_idy=176&cmp_cod=CCQM-K25&search=1&cmp_cod_search=&page=10&met_idy=2&bra_idy=0&epo_idy=0&cmt_idy=0&ett_idy_org=0&lab_idy=&rta=li&rta_idy=357&rta_lib=PCB+101
262	Mass fraction of PCB 105 in sediment. NOMINAL VALUE : ~10 ng/g	7	CCQM-K25	Key	http://kcdb.bipm.org/appendixB/KCDB_ApB_result_dtl.asp?cmp_idy=176&cmp_cod=CCQM-K25&search=1&cmp_cod_search=&page=10&met_idy=2&bra_idy=0&epo_idy=0&cmt_idy=0&ett_idy_org=0&lab_idy=&rta=li&rta_idy=358&rta_lib=PCB+105
263	Mass fraction of PCB 153 in sediment. NOMINAL VALUE : ~32 ng/g	9	CCQM-K25	Key	http://kcdb.bipm.org/appendixB/KCDB_ApB_result_dtl.asp?cmp_idy=176&cmp_cod=CCQM-K25&search=1&cmp_cod_search=&page=10&met_idy=2&bra_idy=0&epo_idy=0&cmt_idy=0&ett_idy_org=0&lab_idy=&rta=li&rta_idy=359&rta_lib=PCB+153
264	Mass fraction of PCB 170 in sediment. NOMINAL VALUE : ~ 9 ng/g	9	CCQM-K25	Key	http://kcdb.bipm.org/appendixB/KCDB_ApB_result_dtl.asp?cmp_idy=176&cmp_cod=CCQM-K25&search=1&cmp_cod_search=&page=10&met_idy=2&bra_idy=0&epo_idy=0&cmt_idy=0&ett_idy_org=0&lab_idy=&rta=li&rta_idy=360&rta_lib=PCB+170
265	Mass fraction of PCB 28 in sediment. NOMINAL VALUE : ~34 ng/g	7	CCQM-K25	Key	http://kcdb.bipm.org/appendixB/KCDB_ApB_result_dtl.asp?rta_idy=356&rta=li&rta_lib=PCB+28&cmp_idy=176&cmp_cod=CCQM-K25&search=1&cmp_cod_search=&page=10&met_idy=2&bra_idy=0&epo_idy=0&cmt_idy=0&ett_idy_org=0&cou_cod=
266	Mass fraction of Pb in bovine liver	9	CCQM-K49	Key	http://kcdb.bipm.org/AppendixB/KCDB_ApB_result_dtl.asp?rta_idy=1365&rta=li&rta_lib=Pb&cmp_idy=728&cmp_cod=CCQM-K49&search=1&cmp_cod_search=&page=16&met_idy=2&bra_idy=0&epo_idy=0&cmt_idy=0&ett_idy_org=0&cou_cod=0
267	Mass fraction of Pb in red wine	11	CCQM-K30	Key	http://kcdb.bipm.org/appendixB/KCDB_ApB_result.asp?cmp_idy=183&cmp_cod=CCQM-K30&page=12&search=1&cmp_cod_search=&met_idy=2&bra_idy=0&epo_idy=0&cmt_idy=0&ett_idy_org=0&lab_idy=&cou_cod=
268	Mass fraction of Pb in wine	10	CCQM-K30.1	Key	http://kcdb.bipm.org/appendixB/KCDB_ApB_result_dtl.asp?rta_idy=2285&rta=li&rta_lib=Pb+in+wine&cmp_idy=1070&cmp_cod=CCQM-K30.1&search=1&cmp_cod_search=&page=12&met_idy=2&bra_idy=0&epo_idy=0&cmt_idy=0&ett_idy_org=0&cou_cod=
269	Mass fraction of Phenanthrene in solution NOMINAL VALUE : 5473 ng/g	8	CCQM-K38	Key	http://kcdb.bipm.org/appendixB/KCDB_ApB_result.asp?cmp_idy=633&cmp_cod=CCQM-K38&page=14&search=1&cmp_cod_search=&met_idy=2&bra_idy=0&epo_idy=0&cmt_idy=0&ett_idy_org=0&lab_idy=&cou_cod=
270	Mass fraction of Phosphate in anion calibration solution. NOMINAL VALUE : ~ 1 g/kg	9	CCQM-K29	Key	http://kcdb.bipm.org/appendixB/KCDB_ApB_result_dtl.asp?rta_idy=989&rta=li&rta_lib=Phosphate,+1+g/kg&cmp_idy=182&cmp_cod=CCQM-K29&search=1&cmp_cod_search=&page=11&met_idy=2&bra_idy=0&epo_idy=0&cmt_idy=0&ett_idy_org=0&cou_cod=
271	Mass fraction of Platinum in algae material	10	CCQM-K75	Key	http://kcdb.bipm.org/AppendixB/KCDB_ApB_result_dtl.asp?rta_idy=1847&rta=li&rta_lib=Platinum+in+algae+material&cmp_idy=1073&cmp_cod=CCQM-K75&search=1&cmp_cod_search=&page=22&met_idy=2&bra_idy=0&epo_idy=0&cmt_idy=0&ett_idy_org=0&cou_cod=0
272	Mass fraction of Progesterone in human serum	8	CCQM-K63.b	Key	http://kcdb.bipm.org/AppendixB/KCDB_ApB_result_dtl.asp?rta_idy=1714&rta=li&rta_lib=Progesterone&cmp_idy=827&cmp_cod=CCQM-K63.b&search=1&cmp_cod_search=&page=20&met_idy=2&bra_idy=0&epo_idy=0&cmt_idy=0&ett_idy_org=0&cou_cod=0
273	Mass fraction of Related Structure Impurities in the CCQM-K55.a samples	11	CCQM-K55.a	Key	http://kcdb.bipm.org/AppendixB/KCDB_ApB_result_dtl.asp?cmp_idy=823&cmp_cod=CCQM-K55.a&search=&cmp_cod_search=&page=&met_idy=&bra_idy=&epo_idy=&cmt_idy=&ett_idy_org=&lab_idy=&rta=li&rta_idy=2153&rta_lib=Related+Structure+Impurities
274	Mass fraction of Related Structure Impurities in the CCQM-K55.b samples	18	CCQM-K55.b	Key	http://kcdb.bipm.org/AppendixB/KCDB_ApB_result_dtl.asp?cmp_idy=1071&cmp_cod=CCQM-K55.b&search=&cmp_cod_search=&page=&met_idy=&bra_idy=&epo_idy=&cmt_idy=&ett_idy_org=&lab_idy=&rta=li&rta_idy=2221&rta_lib=Related+Structure+Impurities
275	Mass fraction of Se in bovine liver	5	CCQM-K49	Key	http://kcdb.bipm.org/AppendixB/KCDB_ApB_result_dtl.asp?rta_idy=1362&rta=li&rta_lib=Se&cmp_idy=728&cmp_cod=CCQM-K49&search=1&cmp_cod_search=&page=16&met_idy=2&bra_idy=0&epo_idy=0&cmt_idy=0&ett_idy_org=0&cou_cod=0
276	Mass fraction of Silicon (Si) as Silicon Oxide (SiO2) in clay	6	CCQM-K57	Key	http://kcdb.bipm.org/AppendixB/KCDB_ApB_result_dtl.asp?rta_idy=1512&rta=li&rta_lib=Silicon&cmp_idy=833&cmp_cod=CCQM-K57&search=1&cmp_cod_search=&page=18&met_idy=2&bra_idy=0&epo_idy=0&cmt_idy=0&ett_idy_org=0&cou_cod=0
277	Mass fraction of Tin in tomato paste NOMINAL VALUE : ~ 230 mg/kg	5	CCQM-K45	Key	http://kcdb.bipm.org/appendixB/KCDB_ApB_result_dtl.asp?rta_idy=1035&rta=li&rta_lib=Tin&cmp_idy=667&cmp_cod=CCQM-K45&search=1&cmp_cod_search=&page=16&met_idy=2&bra_idy=0&epo_idy=0&cmt_idy=0&ett_idy_org=0&cou_cod=0
278	Mass fraction of Volatile Organics in the CCQM-K55.b samples	13	CCQM-K55.b	Key	http://kcdb.bipm.org/AppendixB/KCDB_ApB_result_dtl.asp?cmp_idy=1071&cmp_cod=CCQM-K55.b&search=&cmp_cod_search=&page=&met_idy=&bra_idy=&epo_idy=&cmt_idy=&ett_idy_org=&lab_idy=&rta=li&rta_idy=2223&rta_lib=Volatile+Organics
279	Mass fraction of Water in the CCQM-K55.a samples	11	CCQM-K55.a	Key	http://kcdb.bipm.org/AppendixB/KCDB_ApB_result_dtl.asp?cmp_idy=823&cmp_cod=CCQM-K55.a&search=&cmp_cod_search=&page=&met_idy=&bra_idy=&epo_idy=&cmt_idy=&ett_idy_org=&lab_idy=&rta=li&rta_idy=2154&rta_lib=Water
280	Mass fraction of Water in the CCQM-K55.b samples	17	CCQM-K55.b	Key	http://kcdb.bipm.org/AppendixB/KCDB_ApB_result_dtl.asp?cmp_idy=1071&cmp_cod=CCQM-K55.b&search=&cmp_cod_search=&page=&met_idy=&bra_idy=&epo_idy=&cmt_idy=&ett_idy_org=&lab_idy=&rta=li&rta_idy=2222&rta_lib=Water
281	Mass fraction of Zinc in Aluminium alloy	6	CCQM-K42	Key	http://kcdb.bipm.org/appendixB/KCDB_ApB_result_dtl.asp?rta_idy=1324&rta=li&rta_lib=Zinc&cmp_idy=637&cmp_cod=CCQM-K42&search=1&cmp_cod_search=&page=15&met_idy=2&bra_idy=0&epo_idy=0&cmt_idy=0&ett_idy_org=0&cou_cod=0
282	Mass fraction of Zinc in Herba Ecliptae	15	CCQM-K89	Key	http://kcdb.bipm.org/AppendixB/KCDB_ApB_result_dtl.asp?rta_idy=2250&rta=li&rta_lib=Zinc&cmp_idy=1059&cmp_cod=CCQM-K89&search=1&cmp_cod_search=&page=25&met_idy=2&bra_idy=0&epo_idy=0&cmt_idy=0&ett_idy_org=0&cou_cod=0
283	Mass fraction of Zn in bovine liver	13	CCQM-K49	Key	http://kcdb.bipm.org/AppendixB/KCDB_ApB_result_dtl.asp?rta_idy=1360&rta=li&rta_lib=Zn&cmp_idy=728&cmp_cod=CCQM-K49&search=1&cmp_cod_search=&page=16&met_idy=2&bra_idy=0&epo_idy=0&cmt_idy=0&ett_idy_org=0&cou_cod=0
284	Mass fraction of chloramphenicol in pig muscle	8	CCQM-K81	Key	http://kcdb.bipm.org/AppendixB/KCDB_ApB_result_dtl.asp?rta_idy=2396&rta=li&rta_lib=Chloramphenicol+in+pig+muscle&cmp_idy=1077&cmp_cod=CCQM-K81&search=1&cmp_cod_search=&page=23&met_idy=2&bra_idy=0&epo_idy=0&cmt_idy=0&ett_idy_org=0&cou_cod=0
285	Mass fraction of cholesterol in human serum. Material A : physiological range, ~2.2 mg/g	7	CCQM-K6	Key	http://kcdb.bipm.org/appendixB/KCDB_ApB_result_dtl.asp?rta_idy=63&rta=li&rta_lib=Material+A,+~2.2+mg/g&cmp_idy=157&cmp_cod=CCQM-K6&search=1&cmp_cod_search=&page=3&met_idy=2&bra_idy=0&epo_idy=0&cmt_idy=0&ett_idy_org=0&cou_cod=
286	Mass fraction of cholesterol in human serum. Material B : physiological range, ~1.7 mg/g	7	CCQM-K6	Key	http://kcdb.bipm.org/appendixB/KCDB_ApB_result_dtl.asp?rta_idy=63&rta=li&rta_lib=Material+A,+~2.2+mg/g&cmp_idy=157&cmp_cod=CCQM-K6&search=1&cmp_cod_search=&page=3&met_idy=2&bra_idy=0&epo_idy=0&cmt_idy=0&ett_idy_org=0&cou_cod=
287	Mass fraction of lead in lead-free solder. NOMINAL VALUE: 200 mg/kg	10	CCQM-K88	Key	http://kcdb.bipm.org/AppendixB/KCDB_ApB_result_dtl.asp?rta_idy=2237&rta=li&rta_lib=Mass+fraction+of+lead+in+lead-free+solder,+200+mg/kg&cmp_idy=1054&cmp_cod=CCQM-K88&search=1&cmp_cod_search=&page=25&met_idy=2&bra_idy=0&epo_idy=0&cmt_idy=0&ett_idy_org=0&
288	Mass fraction of nitrate in a calibration solution	8	CCQM-K59	Key	http://kcdb.bipm.org/AppendixB/KCDB_ApB_result_dtl.asp?rta_idy=1361&rta=li&rta_lib=Nitrate&cmp_idy=831&cmp_cod=CCQM-K59&search=1&cmp_cod_search=&page=19&met_idy=2&bra_idy=0&epo_idy=0&cmt_idy=0&ett_idy_org=0&cou_cod=0
289	Mass fraction of nitrite in a calibration solution	7	CCQM-K59	Key	http://kcdb.bipm.org/AppendixB/KCDB_ApB_result_dtl.asp?rta_idy=1363&rta=li&rta_lib=Nitrite&cmp_idy=831&cmp_cod=CCQM-K59&search=1&cmp_cod_search=&page=19&met_idy=2&bra_idy=0&epo_idy=0&cmt_idy=0&ett_idy_org=0&cou_cod=0
290	Mass fraction of pp'-DDE in fish oil. NOMINAL VALUE : 1.5 µg/g (natural material)	10	CCQM-K5	Key	http://kcdb.bipm.org/appendixB/KCDB_ApB_result_dtl.asp?rta_idy=61&rta=li&rta_lib=Natural+material,+1.5+µg/g&cmp_idy=156&cmp_cod=CCQM-K5&search=1&cmp_cod_search=&page=3&met_idy=2&bra_idy=0&epo_idy=0&cmt_idy=0&ett_idy_org=0&cou_cod=
291	Mass fraction of pp'-DDE in fish oil. NOMINAL VALUE : 6 µg/g (fortified material)	10	CCQM-K5	Key	http://kcdb.bipm.org/appendixB/KCDB_ApB_result_dtl.asp?cmp_idy=156&cmp_cod=CCQM-K5&search=1&cmp_cod_search=&page=3&met_idy=2&bra_idy=0&epo_idy=0&cmt_idy=0&ett_idy_org=0&lab_idy=&rta=li&rta_idy=62&rta_lib=Fortified+material,+6+µg/g
292	Mass fraction of pp'-DDT in fish oil. NOMINAL VALUE : ~70 ng/g (Sample A)	9	CCQM-K21	Key	http://kcdb.bipm.org/appendixB/KCDB_ApB_result_dtl.asp?rta_idy=293&rta=li&rta_lib=Lower+level,+~70+ng/g&cmp_idy=172&cmp_cod=CCQM-K21&search=1&cmp_cod_search=&page=8&met_idy=2&bra_idy=0&epo_idy=0&cmt_idy=0&ett_idy_org=0&cou_cod=
293	Mass fraction of total Malachite Green in salmon tissue	6	CCQM-K85	Key	http://kcdb.bipm.org/AppendixB/KCDB_ApB_result_dtl.asp?rta_idy=2292&rta=li&rta_lib=Total+Malachite+Green+in+salmon+tissue&cmp_idy=1078&cmp_cod=CCQM-K85&search=1&cmp_cod_search=&page=24&met_idy=2&bra_idy=0&epo_idy=0&cmt_idy=0&ett_idy_org=0&cou_cod=0
294	Mass fraction of total selenium in selenised wheat flour	9	CCQM-K60	Key	http://kcdb.bipm.org/AppendixB/KCDB_ApB_result_dtl.asp?rta_idy=1664&rta=li&rta_lib=Selenium&cmp_idy=830&cmp_cod=CCQM-K60&search=1&cmp_cod_search=&page=19&met_idy=2&bra_idy=0&epo_idy=0&cmt_idy=0&ett_idy_org=0&cou_cod=0
295	Mass of a 1 kg silicon sphere	11	CCM.D-K1	Key	http://kcdb.bipm.org/AppendixB/KCDB_ApB_result_dtl.asp?rta_idy=915&rta=li&rta_lib=Mass&cmp_idy=258&cmp_cod=CCM.D-K1&search=1&cmp_cod_search=&page=1&met_idy=6&bra_idy=0&epo_idy=0&cmt_idy=0&ett_idy_org=0&cou_cod=0
296	Neutron source emission rate; SOURCE : 241Am-Be(alpha,n)	6	CCRI(III)-K9.AmBe	Key	http://kcdb.bipm.org/AppendixB/KCDB_ApB_result_dtl.asp?rta_idy=1969&rta=li&rta_lib=Neutron+source+emission+rate&cmp_idy=368&cmp_cod=CCRI(III)-K9.AmBe&search=&cmp_cod_search=&page=&met_idy=&bra_idy=&epo_idy=&cmt_idy=&ett_idy_org=&cou_cod=
297	Nominal 10V Josephson standard voltage	33	BIPM.EM-K10.b	Key	http://kcdb.bipm.org/appendixB/KCDB_ApB_result_dtl.asp?cmp_idy=57&cmp_cod=BIPM.EM-K10.b&search=&cmp_cod_search=&page=&met_idy=&bra_idy=&epo_idy=&cmt_idy=&ett_idy_org=&lab_idy=&rta=li&rta_idy=2981&rta_lib=10V
298	Nominal 1V Josephson standard voltage	34	BIPM.EM-K10.a	Key	http://kcdb.bipm.org/appendixB/KCDB_ApB_result_dtl.asp?rta_idy=2148&rta=li&rta_lib=1.018+V&cmp_idy=52&cmp_cod=BIPM.EM-K10.a&search=&cmp_cod_search=&page=&met_idy=&bra_idy=&epo_idy=&cmt_idy=&ett_idy_org=&cou_cod=
299	Phenanthrene Mass fraction of PAHs in particulate matter	8	CCQM-K50	Key	http://kcdb.bipm.org/AppendixB/KCDB_ApB_result_dtl.asp?rta_idy=1650&rta=li&rta_lib=Particulate+matter&cmp_idy=756&cmp_cod=CCQM-K50&search=1&cmp_cod_search=&page=17&met_idy=2&bra_idy=0&epo_idy=0&cmt_idy=0&ett_idy_org=0&cou_cod=0
300	Phenanthrene Mass fraction of PAHs in soil matter	10	CCQM-K50	Key	http://kcdb.bipm.org/AppendixB/KCDB_ApB_result_dtl.asp?rta_idy=1649&rta=li&rta_lib=Soil+matter&cmp_idy=756&cmp_cod=CCQM-K50&search=1&cmp_cod_search=&page=17&met_idy=2&bra_idy=0&epo_idy=0&cmt_idy=0&ett_idy_org=0&cou_cod=0
301	Pressure sensitivity level of LS1P laboratory standard microphones @ 1000Hz (Microphone serial number 1734004)	9	SIM.AUV.A-K1	Key	http://kcdb.bipm.org/AppendixB/KCDB_ApB_result_dtl.asp?rta_idy=1193&rta=li&rta_lib=Frequency+1000+Hz&cmp_idy=449&cmp_cod=SIM.AUV.A-K1&search=1&cmp_cod_search=&page=10&met_idy=1&bra_idy=0&epo_idy=0&cmt_idy=0&ett_idy_org=0&cou_cod=
302	Pressure sensitivity level of LS1P laboratory standard microphones @ 1000Hz (Microphone serial number 4160.2302519)	5	COOMET.AUV.A-K1	Key	http://kcdb.bipm.org/AppendixB/KCDB_ApB_result_dtl.asp?rta_idy=1193&rta=li&rta_lib=Frequency+1000+Hz&cmp_idy=449&cmp_cod=SIM.AUV.A-K1&search=1&cmp_cod_search=&page=10&met_idy=1&bra_idy=0&epo_idy=0&cmt_idy=0&ett_idy_org=0&cou_cod=
303	Pressure sensitivity level of LS1P laboratory standard microphones @ 1000Hz (Microphone serial number 4160.2302521)	5	COOMET.AUV.A-K1	Key	http://kcdb.bipm.org/AppendixB/KCDB_ApB_result_dtl.asp?rta_idy=1193&rta=li&rta_lib=Frequency+1000+Hz&cmp_idy=449&cmp_cod=SIM.AUV.A-K1&search=1&cmp_cod_search=&page=10&met_idy=1&bra_idy=0&epo_idy=0&cmt_idy=0&ett_idy_org=0&cou_cod=
304	Pressure sensitivity level of LS1P laboratory standard microphones @ 1000Hz (Microphone serial number 907045)	9	SIM.AUV.A-K1	Key	http://kcdb.bipm.org/AppendixB/KCDB_ApB_result_dtl.asp?rta_idy=1193&rta=li&rta_lib=Frequency+1000+Hz&cmp_idy=449&cmp_cod=SIM.AUV.A-K1&search=1&cmp_cod_search=&page=10&met_idy=1&bra_idy=0&epo_idy=0&cmt_idy=0&ett_idy_org=0&cou_cod=
305	Pressure sensitivity level of LS1P laboratory standard microphones @ 1000Hz	9	APMP.AUV.A-K1	Key	http://kcdb.bipm.org/AppendixB/KCDB_ApB_result_dtl.asp?rta_idy=1193&rta=li&rta_lib=Frequency+1000+Hz&cmp_idy=449&cmp_cod=SIM.AUV.A-K1&search=1&cmp_cod_search=&page=10&met_idy=1&bra_idy=0&epo_idy=0&cmt_idy=0&ett_idy_org=0&cou_cod=
306	Pressure sensitivity level of LS1P laboratory standard microphones @ 1000Hz	12	CCAUV.A-K1	Key	http://kcdb.bipm.org/AppendixB/KCDB_ApB_result_dtl.asp?rta_idy=1193&rta=li&rta_lib=Frequency+1000+Hz&cmp_idy=449&cmp_cod=SIM.AUV.A-K1&search=1&cmp_cod_search=&page=10&met_idy=1&bra_idy=0&epo_idy=0&cmt_idy=0&ett_idy_org=0&cou_cod=
307	Pressure sensitivity level of LS1P laboratory standard microphones @ 1000Hz	11	EUROMET.AUV.A-K1	Key	http://kcdb.bipm.org/AppendixB/KCDB_ApB_result_dtl.asp?rta_idy=1193&rta=li&rta_lib=Frequency+1000+Hz&cmp_idy=449&cmp_cod=SIM.AUV.A-K1&search=1&cmp_cod_search=&page=10&met_idy=1&bra_idy=0&epo_idy=0&cmt_idy=0&ett_idy_org=0&cou_cod=
308	Pressure sensitivity level of LS1P laboratory standard microphones @ 250Hz (Microphone serial number 1734004)	9	SIM.AUV.A-K1	Key	http://kcdb.bipm.org/appendixb/KCDB_ApB_result_dtl.asp?rta_idy=687&rta=li&rta_lib=Frequency+250+Hz&cmp_idy=420&cmp_cod=CCAUV.A-K1&search=2&cmp_cod_search=auv.a-k1&page=1&met_idy=&bra_idy=&epo_idy=&cmt_idy=&ett_idy_org=&cou_cod=
309	Pressure sensitivity level of LS1P laboratory standard microphones @ 250Hz (Microphone serial number 4160.2302519)	5	COOMET.AUV.A-K1	Key	http://kcdb.bipm.org/appendixb/KCDB_ApB_result_dtl.asp?rta_idy=687&rta=li&rta_lib=Frequency+250+Hz&cmp_idy=420&cmp_cod=CCAUV.A-K1&search=2&cmp_cod_search=auv.a-k1&page=1&met_idy=&bra_idy=&epo_idy=&cmt_idy=&ett_idy_org=&cou_cod=
310	Pressure sensitivity level of LS1P laboratory standard microphones @ 250Hz (Microphone serial number 4160.2302521)	5	COOMET.AUV.A-K1	Key	http://kcdb.bipm.org/appendixb/KCDB_ApB_result_dtl.asp?rta_idy=687&rta=li&rta_lib=Frequency+250+Hz&cmp_idy=420&cmp_cod=CCAUV.A-K1&search=2&cmp_cod_search=auv.a-k1&page=1&met_idy=&bra_idy=&epo_idy=&cmt_idy=&ett_idy_org=&cou_cod=
311	Pressure sensitivity level of LS1P laboratory standard microphones @ 250Hz (Microphone serial number 907045)	9	SIM.AUV.A-K1	Key	http://kcdb.bipm.org/appendixb/KCDB_ApB_result_dtl.asp?rta_idy=687&rta=li&rta_lib=Frequency+250+Hz&cmp_idy=420&cmp_cod=CCAUV.A-K1&search=2&cmp_cod_search=auv.a-k1&page=1&met_idy=&bra_idy=&epo_idy=&cmt_idy=&ett_idy_org=&cou_cod=
312	Pressure sensitivity level of LS1P laboratory standard microphones @ 250Hz	9	APMP.AUV.A-K1	Key	http://kcdb.bipm.org/appendixb/KCDB_ApB_result_dtl.asp?rta_idy=687&rta=li&rta_lib=Frequency+250+Hz&cmp_idy=420&cmp_cod=CCAUV.A-K1&search=2&cmp_cod_search=auv.a-k1&page=1&met_idy=&bra_idy=&epo_idy=&cmt_idy=&ett_idy_org=&cou_cod=
313	Pressure sensitivity level of LS1P laboratory standard microphones @ 250Hz	12	CCAUV.A-K1	Key	http://kcdb.bipm.org/appendixb/KCDB_ApB_result_dtl.asp?rta_idy=687&rta=li&rta_lib=Frequency+250+Hz&cmp_idy=420&cmp_cod=CCAUV.A-K1&search=2&cmp_cod_search=auv.a-k1&page=1&met_idy=&bra_idy=&epo_idy=&cmt_idy=&ett_idy_org=&cou_cod=
314	Pressure sensitivity level of LS1P laboratory standard microphones @ 250Hz	11	EUROMET.AUV.A-K1	Key	http://kcdb.bipm.org/appendixb/KCDB_ApB_result_dtl.asp?rta_idy=687&rta=li&rta_lib=Frequency+250+Hz&cmp_idy=420&cmp_cod=CCAUV.A-K1&search=2&cmp_cod_search=auv.a-k1&page=1&met_idy=&bra_idy=&epo_idy=&cmt_idy=&ett_idy_org=&cou_cod=
315	Resistance ratio, quantum Hall resistance standards: 100 ohms / RH(2)	5	BIPM.EM-K12	Key	http://kcdb.bipm.org/AppendixB/KCDB_ApB_result_dtl.asp?rta_idy=224&rta=li&rta_lib=100+ohms/<I>R</I><SUB>H</SUB>(2)&cmp_idy=60&cmp_cod=BIPM.EM-K12&search=1&cmp_cod_search=&page=1&met_idy=0&bra_idy=0&epo_idy=0&cmt_idy=1&ett_idy
316	Resistance ratio: 10 kiloohms/100 ohms	5	BIPM.EM-K12	Key	http://kcdb.bipm.org/AppendixB/KCDB_ApB_result_dtl.asp?rta_idy=225&rta=li&rta_lib=10+kiloohms/100+ohms&cmp_idy=60&cmp_cod=BIPM.EM-K12&search=1&cmp_cod_search=&page=1&met_idy=0&bra_idy=0&epo_idy=0&cmt_idy=1&ett_idy_org=0&cou_cod=0
317	Resistance ratio: 100 ohms / 1 ohm	5	BIPM.EM-K12	Key	http://kcdb.bipm.org/AppendixB/KCDB_ApB_result_dtl.asp?rta_idy=225&rta=li&rta_lib=10+kiloohms/100+ohms&cmp_idy=60&cmp_cod=BIPM.EM-K12&search=1&cmp_cod_search=&page=1&met_idy=0&bra_idy=0&epo_idy=0&cmt_idy=1&ett_idy_org=0&cou_cod=0
318	Resistance; NOMINAL VALUE : 1 ohms	17	BIPM.EM-K13.a	Key	http://kcdb.bipm.org/AppendixB/KCDB_ApB_result_dtl.asp?rta_idy=1864&rta=li&rta_lib=1+ohm&cmp_idy=51&cmp_cod=BIPM.EM-K13.a&search=&cmp_cod_search=&page=&met_idy=&bra_idy=&epo_idy=&cmt_idy=&ett_idy_org=&cou_cod=
319	Resistance; NOMINAL VALUE : 10 kiloohms	17	BIPM.EM-K13.b	Key	http://kcdb.bipm.org/AppendixB/KCDB_ApB_result_dtl.asp?rta_idy=1865&rta=li&rta_lib=10+kiloohms&cmp_idy=61&cmp_cod=BIPM.EM-K13.b&search=&cmp_cod_search=&page=&met_idy=&bra_idy=&epo_idy=&cmt_idy=&ett_idy_org=&cou_cod=
320	SIR equivalent activity of 110Agm	5	BIPM.RI(II)-K1.Ag-110m	Key	http://kcdb.bipm.org/AppendixB/KCDB_ApB_result_dtl.asp?rta_idy=161&rta=li&rta_lib=Ag-110m&cmp_idy=197&cmp_cod=BIPM.RI(II)-K1.Ag-110m&search=1&cmp_cod_search=&page=2&met_idy=4&bra_idy=0&epo_idy=0&cmt_idy=0&ett_idy_org=0&cou_cod=0
321	SIR equivalent activity of 113Sn	6	BIPM.RI(II)-K1.Sn-113	Key	http://kcdb.bipm.org/AppendixB/KCDB_ApB_result_dtl.asp?rta_idy=389&rta=li&rta_lib=Sn-113&cmp_idy=299&cmp_cod=BIPM.RI(II)-K1.Sn-113&search=1&cmp_cod_search=&page=13&met_idy=4&bra_idy=0&epo_idy=0&cmt_idy=0&ett_idy_org=0&cou_cod=0
322	SIR equivalent activity of 153Sm	5	BIPM.RI(II)-K1.Sm-153	Key	http://kcdb.bipm.org/AppendixB/KCDB_ApB_result_dtl.asp?rta_idy=568&rta=li&rta_lib=Sm-153&cmp_idy=298&cmp_cod=BIPM.RI(II)-K1.Sm-153&search=1&cmp_cod_search=&page=13&met_idy=4&bra_idy=0&epo_idy=0&cmt_idy=0&ett_idy_org=0&cou_cod=0
323	SIR equivalent activity of 203Hg	5	BIPM.RI(II)-K1.Hg-203	Key	http://kcdb.bipm.org/AppendixB/KCDB_ApB_result_dtl.asp?rta_idy=279&rta=li&rta_lib=Hg-203&cmp_idy=268&cmp_cod=BIPM.RI(II)-K1.Hg-203&search=1&cmp_cod_search=&page=8&met_idy=4&bra_idy=0&epo_idy=0&cmt_idy=0&ett_idy_org=0&cou_cod=0
324	SIR equivalent activity of 241Am	19	CCRI(II)-K2.Am-241	Key	http://kcdb.bipm.org/AppendixB/KCDB_ApB_result_dtl.asp?rta_idy=1219&rta=li&rta_lib=Am-241&cmp_idy=246&cmp_cod=CCRI(II)-K2.Am-241&search=&cmp_cod_search=&page=&met_idy=&bra_idy=&epo_idy=&cmt_idy=&ett_idy_org=&cou_cod=
325	SIR equivalent activity of 46Sc	6	BIPM.RI(II)-K1.Sc-46	Key	http://kcdb.bipm.org/AppendixB/KCDB_ApB_result_dtl.asp?rta_idy=354&rta=li&rta_lib=Sc-46&cmp_idy=292&cmp_cod=BIPM.RI(II)-K1.Sc-46&search=1&cmp_cod_search=&page=13&met_idy=4&bra_idy=0&epo_idy=0&cmt_idy=0&ett_idy_org=0&cou_cod=0
326	SIR equivalent activity of 51Cr	8	BIPM.RI(II)-K1.Cr-51	Key	http://kcdb.bipm.org/appendixB/KCDB_ApB_result_dtl.asp?rta_idy=637&rta=li&rta_lib=Cr-51&cmp_idy=626&cmp_cod=APMP.RI(II)-K2.Cr-51&search=1&cmp_cod_search=&page=21&met_idy=4&bra_idy=18&epo_idy=0&cmt_idy=1&ett_idy_org=0&cou_cod=0
327	SIR equivalent activity of 59Fe	10	BIPM.RI(II)-K1.Fe-59	Key	http://kcdb.bipm.org/appendixB/KCDB_ApB_result_dtl.asp?rta_idy=273&rta=li&rta_lib=Fe-59&cmp_idy=265&cmp_cod=BIPM.RI(II)-K1.Fe-59&search=1&cmp_cod_search=&page=6&met_idy=4&bra_idy=18&epo_idy=0&cmt_idy=1&ett_idy_org=0&cou_cod=0
328	SIR equivalent activity of 67Ga	8	BIPM.RI(II)-K1.Ga-67	Key	http://kcdb.bipm.org/AppendixB/KCDB_ApB_result_dtl.asp?rta_idy=876&rta=li&rta_lib=Ga-67&cmp_idy=266&cmp_cod=BIPM.RI(II)-K1.Ga-67&search=1&cmp_cod_search=&page=8&met_idy=4&bra_idy=0&epo_idy=0&cmt_idy=0&ett_idy_org=0&cou_cod=0
329	Temperature of triple point of water	21	CCT-K7	Key	http://kcdb.bipm.org/AppendixB/KCDB_ApB_result_dtl.asp?rta_idy=2261&rta=li&rta_lib=Triple+point+of+water&cmp_idy=940&cmp_cod=EURAMET.T-K7.1
330	Temperature of triple point of water	24	EUROMET.T-K7	Key	http://kcdb.bipm.org/AppendixB/KCDB_ApB_result_dtl.asp?rta_idy=2261&rta=li&rta_lib=Triple+point+of+water&cmp_idy=940&cmp_cod=EURAMET.T-K7.1
331	Torque Transducer TB2 S/N 044430025. NOMINAL VALUE : Tnom = 1000 N.m anti-clockwise torque	8	CCM.T-K1	Key	http://kcdb.bipm.org/AppendixB/KCDB_ApB_result_dtl.asp?cmp_idy=883&cmp_cod=CCM.T-K1.1&search=&cmp_cod_search=&page=&met_idy=&bra_idy=&epo_idy=&cmt_idy=&ett_idy_org=&lab_idy=&rta=li&rta_idy=1682&rta_lib=1000+N.m,+anti-clockwise
332	Torque Transducer TB2 S/N 044430025. NOMINAL VALUE : Tnom = 1000 N.m clockwise torque	8	CCM.T-K1	Key	http://kcdb.bipm.org/AppendixB/KCDB_ApB_result_dtl.asp?rta_idy=1679&rta=li&rta_lib=1000+N.m,+clockwise&cmp_idy=883&cmp_cod=CCM.T-K1.1&search=&cmp_cod_search=&page=&met_idy=&bra_idy=&epo_idy=&cmt_idy=&ett_idy_org=&cou_cod=
333	Torque Transducer TB2 S/N 044430025. NOMINAL VALUE : Tnom = 500 N.m anti-clockwise torque	8	CCM.T-K1	Key	http://kcdb.bipm.org/AppendixB/KCDB_ApB_result_dtl.asp?rta_idy=1681&rta=li&rta_lib=500+N.m,+anti-clockwise&cmp_idy=883&cmp_cod=CCM.T-K1.1&search=&cmp_cod_search=&page=&met_idy=&bra_idy=&epo_idy=&cmt_idy=&ett_idy_org=&cou_cod=
334	Torque Transducer TB2 S/N 044430025. NOMINAL VALUE : Tnom = 500 N.m clockwise torque	8	CCM.T-K1	Key	http://kcdb.bipm.org/AppendixB/KCDB_ApB_result_dtl.asp?rta_idy=1680&rta=li&rta_lib=500+N.m,+clockwise&cmp_idy=883&cmp_cod=CCM.T-K1.1&search=&cmp_cod_search=&page=&met_idy=&bra_idy=&epo_idy=&cmt_idy=&ett_idy_org=&cou_cod=
335	Torque Transducer TT1 S/N 36079-01. NOMINAL VALUE : Tnom = 1000 N.m anti-clockwise torque	8	CCM.T-K1	Key	http://kcdb.bipm.org/AppendixB/KCDB_ApB_result_dtl.asp?cmp_idy=883&cmp_cod=CCM.T-K1.1&search=&cmp_cod_search=&page=&met_idy=&bra_idy=&epo_idy=&cmt_idy=&ett_idy_org=&lab_idy=&rta=li&rta_idy=1682&rta_lib=1000+N.m,+anti-clockwise
336	Torque Transducer TT1 S/N 36079-01. NOMINAL VALUE : Tnom = 1000 N.m clockwise torque	8	CCM.T-K1	Key	http://kcdb.bipm.org/AppendixB/KCDB_ApB_result_dtl.asp?rta_idy=1679&rta=li&rta_lib=1000+N.m,+clockwise&cmp_idy=883&cmp_cod=CCM.T-K1.1&search=&cmp_cod_search=&page=&met_idy=&bra_idy=&epo_idy=&cmt_idy=&ett_idy_org=&cou_cod=
337	Torque Transducer TT1 S/N 36079-01. NOMINAL VALUE : Tnom = 500 N.m anti-clockwise torque	8	CCM.T-K1	Key	http://kcdb.bipm.org/AppendixB/KCDB_ApB_result_dtl.asp?rta_idy=1681&rta=li&rta_lib=500+N.m,+anti-clockwise&cmp_idy=883&cmp_cod=CCM.T-K1.1&search=&cmp_cod_search=&page=&met_idy=&bra_idy=&epo_idy=&cmt_idy=&ett_idy_org=&cou_cod=
338	Torque Transducer TT1 S/N 36079-01. NOMINAL VALUE : Tnom = 500 N.m clockwise torque	8	CCM.T-K1	Key	http://kcdb.bipm.org/AppendixB/KCDB_ApB_result_dtl.asp?rta_idy=1680&rta=li&rta_lib=500+N.m,+clockwise&cmp_idy=883&cmp_cod=CCM.T-K1.1&search=&cmp_cod_search=&page=&met_idy=&bra_idy=&epo_idy=&cmt_idy=&ett_idy_org=&cou_cod=
339	Volume of a 1 kg silicon sphere	11	CCM.D-K1	Key	http://kcdb.bipm.org/AppendixB/KCDB_ApB_result_dtl.asp?rta_idy=916&rta=li&rta_lib=Volume&cmp_idy=258&cmp_cod=CCM.D-K1&search=1&cmp_cod_search=&page=1&met_idy=6&bra_idy=0&epo_idy=0&cmt_idy=0&ett_idy_org=0&cou_cod=0
340	Volume of water delivered by transfer standard TS 710-04	11	APMP.M.FF-K4	Key	http://kcdb.bipm.org/AppendixB/KCDB_ApB_result_dtl.asp?rta_idy=1599&rta=li&rta_lib=20+L&cmp_idy=359&cmp_cod=CCM.FF-K4&search=2&cmp_cod_search=CCM.FF-K4&page=1&met_idy=&bra_idy=&epo_idy=&cmt_idy=&ett_idy_org=&cou_cod=
341	Volume of water delivered by transfer standard TS 710-04	8	CCM.FF-K4	Key	http://kcdb.bipm.org/AppendixB/KCDB_ApB_result_dtl.asp?rta_idy=1599&rta=li&rta_lib=20+L&cmp_idy=359&cmp_cod=CCM.FF-K4&search=2&cmp_cod_search=CCM.FF-K4&page=1&met_idy=&bra_idy=&epo_idy=&cmt_idy=&ett_idy_org=&cou_cod=
342	Volume of water delivered by transfer standard TS 710-04	14	EURAMET.M.FF-K4.b	Key	http://kcdb.bipm.org/AppendixB/KCDB_ApB_result_dtl.asp?rta_idy=1599&rta=li&rta_lib=20+L&cmp_idy=359&cmp_cod=CCM.FF-K4&search=2&cmp_cod_search=CCM.FF-K4&page=1&met_idy=&bra_idy=&epo_idy=&cmt_idy=&ett_idy_org=&cou_cod=
343	Volume of water delivered by transfer standard TS 710-05	8	CCM.FF-K4	Key	http://kcdb.bipm.org/AppendixB/KCDB_ApB_result_dtl.asp?rta_idy=1599&rta=li&rta_lib=20+L&cmp_idy=359&cmp_cod=CCM.FF-K4&search=2&cmp_cod_search=CCM.FF-K4&page=1&met_idy=&bra_idy=&epo_idy=&cmt_idy=&ett_idy_org=&cou_cod=
344	Volume of water delivered by transfer standard TS 710-05	10	SIM.M.FF-K4	Key	http://kcdb.bipm.org/AppendixB/KCDB_ApB_result_dtl.asp?rta_idy=1599&rta=li&rta_lib=20+L&cmp_idy=359&cmp_cod=CCM.FF-K4&search=2&cmp_cod_search=CCM.FF-K4&page=1&met_idy=&bra_idy=&epo_idy=&cmt_idy=&ett_idy_org=&cou_cod=
345	Volume of water delivered by transfer standard TS 710-06	8	CCM.FF-K4	Key	http://kcdb.bipm.org/AppendixB/KCDB_ApB_result_dtl.asp?rta_idy=1599&rta=li&rta_lib=20+L&cmp_idy=359&cmp_cod=CCM.FF-K4&search=2&cmp_cod_search=CCM.FF-K4&page=1&met_idy=&bra_idy=&epo_idy=&cmt_idy=&ett_idy_org=&cou_cod=
346	Zinc Mass fraction of nutritious elements in whole fat soybean powder	11	CCQM-K56	Key	http://kcdb.bipm.org/AppendixB/KCDB_ApB_result_dtl.asp?rta_idy=1652&rta=li&rta_lib=Ca,+Fe,+Zn,+and+Cu&cmp_idy=832&cmp_cod=CCQM-K56&search=1&cmp_cod_search=&page=18&met_idy=2&bra_idy=0&epo_idy=0&cmt_idy=0&ett_idy_org=0&cou_cod=0
347	amount concentration of Arsenic (As) in marine fish	6	CCQM-K43.1	Key	http://kcdb.bipm.org/appendixB/KCDB_ApB_result_dtl.asp?rta_idy=1506&rta=li&rta_lib=Arsenic&cmp_idy=829&cmp_cod=CCQM-K43.1&search=1&cmp_cod_search=&page=15&met_idy=2&bra_idy=0&epo_idy=0&cmt_idy=0&ett_idy_org=0&cou_cod=0
348	amount concentration of Arsenic (As) in salmon	9	CCQM-K43	Key	http://kcdb.bipm.org/appendixB/KCDB_ApB_result_dtl.asp?rta_idy=732&rta=li&rta_lib=Arsenic&cmp_idy=638&cmp_cod=CCQM-K43&search=1&cmp_cod_search=&page=15&met_idy=2&bra_idy=0&epo_idy=0&cmt_idy=0&ett_idy_org=0&cou_cod=0
349	amount concentration of Lead (Pb) in salmon	5	CCQM-K43	Key	http://kcdb.bipm.org/appendixB/KCDB_ApB_result_dtl.asp?rta_idy=735&rta=li&rta_lib=Lead&cmp_idy=638&cmp_cod=CCQM-K43&search=1&cmp_cod_search=&page=15&met_idy=2&bra_idy=0&epo_idy=0&cmt_idy=0&ett_idy_org=0&cou_cod=0
350	amount concentration of Mercury (Hg) in marine fish	6	CCQM-K43.1	Key	http://kcdb.bipm.org/appendixB/KCDB_ApB_result_dtl.asp?rta_idy=1507&rta=li&rta_lib=Mercury&cmp_idy=829&cmp_cod=CCQM-K43.1&search=1&cmp_cod_search=&page=15&met_idy=2&bra_idy=0&epo_idy=0&cmt_idy=0&ett_idy_org=0&cou_cod=0
351	amount concentration of Methylmercury (MeHg) in salmon	5	CCQM-K43	Key	http://kcdb.bipm.org/appendixB/KCDB_ApB_result_dtl.asp?rta_idy=734&rta=li&rta_lib=Methylmercury&cmp_idy=638&cmp_cod=CCQM-K43&search=1&cmp_cod_search=&page=15&met_idy=2&bra_idy=0&epo_idy=0&cmt_idy=0&ett_idy_org=0&cou_cod=0
352	amount concentration of Selenium (Se) in marine fish	5	CCQM-K43.1	Key	http://kcdb.bipm.org/appendixB/KCDB_ApB_result_dtl.asp?rta_idy=1508&rta=li&rta_lib=Selenium&cmp_idy=829&cmp_cod=CCQM-K43.1&search=1&cmp_cod_search=&page=15&met_idy=2&bra_idy=0&epo_idy=0&cmt_idy=0&ett_idy_org=0&cou_cod=0
353	amount concentration of Selenium (Se) in salmon	10	CCQM-K43	Key	http://kcdb.bipm.org/appendixB/KCDB_ApB_result_dtl.asp?rta_idy=736&rta=li&rta_lib=Selenium&cmp_idy=638&cmp_cod=CCQM-K43&search=1&cmp_cod_search=&page=15&met_idy=2&bra_idy=0&epo_idy=0&cmt_idy=0&ett_idy_org=0&cou_cod=0
354	amount concentration of mercury (Hg) in salmon	8	CCQM-K43	Key	http://kcdb.bipm.org/appendixB/KCDB_ApB_result_dtl.asp?rta_idy=733&rta=li&rta_lib=Mercury&cmp_idy=638&cmp_cod=CCQM-K43&search=1&cmp_cod_search=&page=15&met_idy=2&bra_idy=0&epo_idy=0&cmt_idy=0&ett_idy_org=0&cou_cod=0
355	m-xylene in Methanol	7	CCQM-K47	Key	http://kcdb.bipm.org/appendixB/KCDB_ApB_result_dtl.asp?rta_idy=2399&rta=li&rta_lib=m-xylene&cmp_idy=734&cmp_cod=CCQM-K47&search=&cmp_cod_search=&page=&met_idy=&bra_idy=&epo_idy=&cmt_idy=&ett_idy_org=&cou_cod=
356	o-xylene in Methanol	8	CCQM-K47	Key	http://kcdb.bipm.org/appendixB/KCDB_ApB_result_dtl.asp?rta_idy=2398&rta=li&rta_lib=o-xylene&cmp_idy=734&cmp_cod=CCQM-K47&search=&cmp_cod_search=&page=&met_idy=&bra_idy=&epo_idy=&cmt_idy=&ett_idy_org=&cou_cod=
357	p-xylene in Methanol	7	CCQM-K47	Key	http://kcdb.bipm.org/appendixB/KCDB_ApB_result_dtl.asp?rta_idy=2400&rta=li&rta_lib=p-xylene&cmp_idy=734&cmp_cod=CCQM-K47&search=&cmp_cod_search=&page=&met_idy=&bra_idy=&epo_idy=&cmt_idy=&ett_idy_org=&cou_cod=
358	pH value of phosphate buffer. Sample 1 : [0.025 mol kg-1 KH2PO4 + 0.025 mol kg-1 Na2HPO4]. Measurements at 25 °C. NOMINAL VALUE : pH = 6.9 at 25 °C	10	CCQM-K9	Key	http://kcdb.bipm.org/appendixB/KCDB_ApB_result_dtl.asp?cmp_idy=799&cmp_cod=CCQM-K9.2&search=1&cmp_cod_search=&page=4&met_idy=2&bra_idy=0&epo_idy=0&cmt_idy=0&ett_idy_org=0&lab_idy=&rta=li&rta_idy=1974&rta_lib=Sample+1,+pH+at+25+°C
359	pH value of phosphate buffer. Sample 1 : [0.025 mol kg-1 KH2PO4 + 0.025 mol kg-1 Na2HPO4]. Measurements at 37 °C. NOMINAL VALUE : pH = 6.9 at 25 °C	9	CCQM-K9	Key	http://kcdb.bipm.org/appendixB/KCDB_ApB_result_dtl.asp?cmp_idy=799&cmp_cod=CCQM-K9.2&search=1&cmp_cod_search=&page=4&met_idy=2&bra_idy=0&epo_idy=0&cmt_idy=0&ett_idy_org=0&lab_idy=&rta=li&rta_idy=1974&rta_lib=Sample+1,+pH+at+25+°C
360	pH value of phosphate buffer. Sample 1: [0.025 mol kg-1 KH2PO4 + 0.025 mol kg-1 Na2HPO4]. Measurements at 15 °C. NOMINAL VALUE : pH = 6.9 at 25 °C	6	CCQM-K9.2	Key	http://kcdb.bipm.org/appendixB/KCDB_ApB_result_dtl.asp?rta_idy=1973&rta=li&rta_lib=Sample+1,+pH+at+15+°C&cmp_idy=799&cmp_cod=CCQM-K9.2&search=1&cmp_cod_search=&page=4&met_idy=2&bra_idy=0&epo_idy=0&cmt_idy=0&ett_idy_org=0&cou_cod=
361	pH value of phosphate buffer. Sample 1: [0.025 mol kg-1 KH2PO4 + 0.025 mol kg-1 Na2HPO4]. Measurements at 15 °C. NOMINAL VALUE : pH = 6.9 at 25 °C	10	CCQM-K9	Key	http://kcdb.bipm.org/appendixB/KCDB_ApB_result_dtl.asp?rta_idy=1973&rta=li&rta_lib=Sample+1,+pH+at+15+°C&cmp_idy=799&cmp_cod=CCQM-K9.2&search=1&cmp_cod_search=&page=4&met_idy=2&bra_idy=0&epo_idy=0&cmt_idy=0&ett_idy_org=0&cou_cod=
362	pH value of phosphate buffer. Sample 1: [0.025 mol kg-1 KH2PO4 + 0.025 mol kg-1 Na2HPO4]. Measurements at 25 °C. NOMINAL VALUE : pH = 6.9 at 25 °C	6	CCQM-K9.2	Key	http://kcdb.bipm.org/appendixB/KCDB_ApB_result_dtl.asp?cmp_idy=799&cmp_cod=CCQM-K9.2&search=1&cmp_cod_search=&page=4&met_idy=2&bra_idy=0&epo_idy=0&cmt_idy=0&ett_idy_org=0&lab_idy=&rta=li&rta_idy=1974&rta_lib=Sample+1,+pH+at+25+°C
363	pH value of phosphate buffer. Sample 1: [0.025 mol kg-1 KH2PO4 + 0.025 mol kg-1 Na2HPO4]. Measurements at 37 °C. NOMINAL VALUE : pH = 6.9 at 25 °C	6	CCQM-K9.2	Key	http://kcdb.bipm.org/appendixB/KCDB_ApB_result_dtl.asp?cmp_idy=799&cmp_cod=CCQM-K9.2&search=1&cmp_cod_search=&page=4&met_idy=2&bra_idy=0&epo_idy=0&cmt_idy=0&ett_idy_org=0&lab_idy=&rta=li&rta_idy=1974&rta_lib=Sample+1,+pH+at+25+°C
364	pH value of phosphate buffer. Sample : [0.0217 mol kg-1 KH2PO4 + 0.0219 mol kg-1 Na2HPO4]. Measurements at 15 °C. NOMINAL VALUE : pH = 6.86 at 25 °C	7	APMP.QM-K9	Key	http://kcdb.bipm.org/appendixB/KCDB_ApB_result_dtl.asp?rta_idy=1973&rta=li&rta_lib=Sample+1,+pH+at+15+°C&cmp_idy=799&cmp_cod=CCQM-K9.2&search=1&cmp_cod_search=&page=4&met_idy=2&bra_idy=0&epo_idy=0&cmt_idy=0&ett_idy_org=0&cou_cod=
365	pH value of phosphate buffer. Sample : [0.0217 mol kg-1 KH2PO4 + 0.0219 mol kg-1 Na2HPO4]. Measurements at 25 °C. NOMINAL VALUE : pH = 6.86 at 25 °C	10	APMP.QM-K9	Key	http://kcdb.bipm.org/appendixB/KCDB_ApB_result_dtl.asp?cmp_idy=799&cmp_cod=CCQM-K9.2&search=1&cmp_cod_search=&page=4&met_idy=2&bra_idy=0&epo_idy=0&cmt_idy=0&ett_idy_org=0&lab_idy=&rta=li&rta_idy=1974&rta_lib=Sample+1,+pH+at+25+°C
366	pH value of phosphate buffer. Sample : [0.0217 mol kg-1 KH2PO4 + 0.0219 mol kg-1 Na2HPO4]. Measurements at 37 °C. NOMINAL VALUE : pH = 6.86 at 25 °C	7	APMP.QM-K9	Key	http://kcdb.bipm.org/appendixB/KCDB_ApB_result_dtl.asp?cmp_idy=799&cmp_cod=CCQM-K9.2&search=1&cmp_cod_search=&page=4&met_idy=2&bra_idy=0&epo_idy=0&cmt_idy=0&ett_idy_org=0&lab_idy=&rta=li&rta_idy=1974&rta_lib=Sample+1,+pH+at+25+°C
367	pH value of phthalate buffer. Sample: Potassium hydrogen phthalate, KHC8H4O4. Measurements at 15 °C. NOMINAL VALUE : pH = 4.0 at 25 °C	11	CCQM-K17	Key	http://kcdb.bipm.org/appendixB/KCDB_ApB_result_dtl.asp?rta_idy=304&rta=li&rta_lib=pH+at+15+°C&cmp_idy=168&cmp_cod=CCQM-K17&search=1&cmp_cod_search=&page=7&met_idy=2&bra_idy=0&epo_idy=0&cmt_idy=0&ett_idy_org=0&cou_cod=
368	pH value of phthalate buffer. Sample: Potassium hydrogen phthalate, KHC8H4O4. Measurements at 25 °C. NOMINAL VALUE : pH = 4.0 at 25 °C	11	CCQM-K17	Key	http://kcdb.bipm.org/appendixB/KCDB_ApB_result_dtl.asp?rta_idy=305&rta=li&rta_lib=pH+at+25+°C&cmp_idy=168&cmp_cod=CCQM-K17&search=1&cmp_cod_search=&page=7&met_idy=2&bra_idy=0&epo_idy=0&cmt_idy=0&ett_idy_org=0&cou_cod=
[truncated: 249 more rows]

## Sheet: Constants_Data
Constants results are primarily from published reviews, with a few newer individual measurements added.
[truncated: 48 more rows]
